# Supplementary material for: New insights about host response to smallpox using microarray data
Source: BMC Syst Biol. 2007 Aug 24;1:38. doi: 10.1186/1752-0509-1-38 (PMC2077868; doi:10.1186/1752-0509-1-38)
Supplement: Additional file 6 — Modules obtained from KEGG. We have selected 199 groups according to the level 4 of KEGG (updated on 04/17/2006). [file 1752-0509-1-38-S6.zip]

Archive with 1 entries (1 files):
- keggData.txt
