# Supplementary material for: New insights about host response to smallpox using microarray data
Source: BMC Syst Biol. 2007 Aug 24;1:38. doi: 10.1186/1752-0509-1-38 (PMC2077868; doi:10.1186/1752-0509-1-38)
Supplement: Additional file 6 — Modules obtained from KEGG. We have selected 199 groups according to the level 4 of KEGG (updated on 04/17/2006). [file 1752-0509-1-38-S6.zip › keggData.txt]

<pre><p> 01100 Metabolism

   01110 Carbohydrate Metabolism

     00010 Glycolysis / Gluconeogenesis [PATH:hsa00010]

      K00845 2645 GCK; glucokinase (hexokinase 4, maturity onset diabetes of the young 2) [EC:2.7.1.2]; K00845 glucokinase 
      K00844 3098 HK1; hexokinase 1 [EC:2.7.1.1]; K00844 hexokinase 
      K00844 3099 HK2; hexokinase 2 [EC:2.7.1.1]; K00844 hexokinase 
      K00844 3101 HK3; hexokinase 3 (white cell) [EC:2.7.1.1]; K00844 hexokinase 
      K01084 2538 G6PC, G6PT; glucose-6-phosphatase, catalytic (glycogen storage disease type I, von Gierke disease) [EC:3.1.3.9]; K01084 glucose-6-phosphatase 
      K01810 2821 GPI; glucose phosphate isomerase [EC:5.3.1.9]; K01810 glucose-6-phosphate isomerase 
      K00850 5211 PFKL; phosphofructokinase, liver [EC:2.7.1.11]; K00850 6-phosphofructokinase 
      K00850 5213 PFKM; phosphofructokinase, muscle [EC:2.7.1.11]; K00850 6-phosphofructokinase 
      K00850 5214 PFKP; phosphofructokinase, platelet [EC:2.7.1.11]; K00850 6-phosphofructokinase 
      K03841 2203 FBP1; fructose-1,6-bisphosphatase 1 [EC:3.1.3.11]; K03841 fructose-1,6-bisphosphatase I 
      K03841 8789 FBP2; fructose-1,6-bisphosphatase 2 [EC:3.1.3.11]; K03841 fructose-1,6-bisphosphatase I 
      K01623 226 ALDOA; aldolase A, fructose-bisphosphate [EC:4.1.2.13]; K01623 fructose-bisphosphate aldolase, class I 
      K01623 229 ALDOB; aldolase B, fructose-bisphosphate [EC:4.1.2.13]; K01623 fructose-bisphosphate aldolase, class I 
      K01623 230 ALDOC; aldolase C, fructose-bisphosphate [EC:4.1.2.13]; K01623 fructose-bisphosphate aldolase, class I 
      K01803 388642 LOC388642; rcTPI1 [EC:5.3.1.1]; K01803 triosephosphate isomerase (TIM) 
      K01803 7167 TPI1; triosephosphate isomerase 1 [EC:5.3.1.1]; K01803 triosephosphate isomerase (TIM) 
      K00134 2597 GAPDH, GAPD; glyceraldehyde-3-phosphate dehydrogenase [EC:1.2.1.12]; K00134 glyceraldehyde 3-phosphate dehydrogenase 
      K00134 26330 GAPDHS, GAPDS; glyceraldehyde-3-phosphate dehydrogenase, spermatogenic [EC:1.2.1.12]; K00134 glyceraldehyde 3-phosphate dehydrogenase 
      K00927 5230 PGK1; phosphoglycerate kinase 1 [EC:2.7.2.3]; K00927 phosphoglycerate kinase 
      K00927 5232 PGK2; phosphoglycerate kinase 2 [EC:2.7.2.3]; K00927 phosphoglycerate kinase 
      K01834 441531 PGAM4; phosphoglycerate mutase family member 4 [EC:5.4.2.1 5.4.2.4 3.1.3.13]; K01088 bisphosphoglycerate phosphatase; K01834 phosphoglycerate mutase; K01837 bisphosphoglycerate mutase 
      K01834 5223 PGAM1, PGAMA; phosphoglycerate mutase 1 (brain) [EC:5.4.2.1 5.4.2.4 3.1.3.13]; K01088 bisphosphoglycerate phosphatase; K01834 phosphoglycerate mutase; K01837 bisphosphoglycerate mutase 
      K01834 5224 PGAM2; phosphoglycerate mutase 2 (muscle) [EC:5.4.2.1 5.4.2.4 3.1.3.13]; K01088 bisphosphoglycerate phosphatase; K01834 phosphoglycerate mutase; K01837 bisphosphoglycerate mutase 
      K01834 669 BPGM; 2,3-bisphosphoglycerate mutase [EC:5.4.2.4 5.4.2.1 3.1.3.13]; K01088 bisphosphoglycerate phosphatase; K01834 phosphoglycerate mutase; K01837 bisphosphoglycerate mutase 
      K01689 2023 ENO1; enolase 1, (alpha) [EC:4.2.1.11]; K01689 enolase 
      K01689 2026 ENO2; enolase 2 (gamma, neuronal) [EC:4.2.1.11]; K01689 enolase 
      K01689 2027 ENO3; enolase 3 (beta, muscle) [EC:4.2.1.11]; K01689 enolase 
      K00873 5313 PKLR; pyruvate kinase, liver and RBC [EC:2.7.1.40]; K00873 pyruvate kinase 
      K00873 5315 PKM2; pyruvate kinase, muscle [EC:2.7.1.40]; K00873 pyruvate kinase 
      K00161 5160 PDHA1; pyruvate dehydrogenase (lipoamide) alpha 1 [EC:1.2.4.1]; K00161 pyruvate dehydrogenase E1 component, alpha subunit 
      K00161 5161 PDHA2; pyruvate dehydrogenase (lipoamide) alpha 2 [EC:1.2.4.1]; K00161 pyruvate dehydrogenase E1 component, alpha subunit 
      K00162 5162 PDHB; pyruvate dehydrogenase (lipoamide) beta [EC:1.2.4.1]; K00162 pyruvate dehydrogenase E1 component, beta subunit 
      K00627 1737 DLAT; dihydrolipoamide S-acetyltransferase (E2 component of pyruvate dehydrogenase complex) [EC:2.3.1.12]; K00627 pyruvate dehydrogenase E2 component (dihydrolipoamide acetyltransferase) 
      K00627 8050 PDHX; pyruvate dehydrogenase complex, component X [EC:2.3.1.12]; K00627 pyruvate dehydrogenase E2 component (dihydrolipoamide acetyltransferase) 
      K00382 1738 DLD; dihydrolipoamide dehydrogenase (E3 component of pyruvate dehydrogenase complex, 2-oxo-glutarate complex, branched chain keto acid dehydrogenase complex) [EC:1.8.1.4]; K00382 dihydrolipoamide dehydrogenase 
      K00016 160287 LDHAL6A; lactate dehydrogenase A-like 6A [EC:1.1.1.27]; K00016 L-lactate dehydrogenase 
      K00016 3939 LDHA; lactate dehydrogenase A [EC:1.1.1.27]; K00016 L-lactate dehydrogenase 
      K00016 3945 LDHB; lactate dehydrogenase B [EC:1.1.1.27]; K00016 L-lactate dehydrogenase 
      K00016 3948 LDHC; lactate dehydrogenase C [EC:1.1.1.27]; K00016 L-lactate dehydrogenase 
      K00016 92483 LDHAL6B, LDHAL6; lactate dehydrogenase A-like 6B [EC:1.1.1.27]; K00016 L-lactate dehydrogenase 
      K00001 124 ADH1A, ADH1; alcohol dehydrogenase 1A (class I), alpha polypeptide [EC:1.1.1.1]; K00001 alcohol dehydrogenase 
      K00001 125 ADH1B, ADH2; alcohol dehydrogenase IB (class I), beta polypeptide [EC:1.1.1.1]; K00001 alcohol dehydrogenase 
      K00001 126 ADH1C, ADH3; alcohol dehydrogenase 1C (class I), gamma polypeptide [EC:1.1.1.1]; K00001 alcohol dehydrogenase 
      K00001 127 ADH4; alcohol dehydrogenase 4 (class II), pi polypeptide [EC:1.1.1.1]; K00001 alcohol dehydrogenase 
      K00001 128 ADH5, FDH; alcohol dehydrogenase 5 (class III), chi polypeptide [EC:1.1.1.1 1.1.1.284]; K00001 alcohol dehydrogenase; K00121 S-(hydroxymethyl)glutathione dehydrogenase 
      K00001 130 ADH6; alcohol dehydrogenase 6 (class V) [EC:1.1.1.1]; K00001 alcohol dehydrogenase 
      K00001 131 ADH7; alcohol dehydrogenase 7 (class IV), mu or sigma polypeptide [EC:1.1.1.1]; K00001 alcohol dehydrogenase 
      K00001 137872 ADHFE1; alcohol dehydrogenase, iron containing, 1 [EC:1.1.1.1]; K00001 alcohol dehydrogenase 
      K00002 10327 AKR1A1; aldo-keto reductase family 1, member A1 (aldehyde reductase) [EC:1.1.1.2]; K00002 alcohol dehydrogenase (NADP+) 
      K00128 217 ALDH2; aldehyde dehydrogenase 2 family (mitochondrial) [EC:1.2.1.3]; K00128 aldehyde dehydrogenase (NAD+) 
      K00128 218 ALDH3A1, ALDH3; aldehyde dehydrogenase 3 family, memberA1 [EC:1.2.1.3 1.2.1.5]; K00128 aldehyde dehydrogenase (NAD+); K00129 aldehyde dehydrogenase (NAD(P)+) 
      K00128 219 ALDH1B1; aldehyde dehydrogenase 1 family, member B1 [EC:1.2.1.3]; K00128 aldehyde dehydrogenase (NAD+) 
      K00128 220 ALDH1A3; aldehyde dehydrogenase 1 family, member A3 [EC:1.2.1.3 1.2.1.5]; K00128 aldehyde dehydrogenase (NAD+); K00129 aldehyde dehydrogenase (NAD(P)+) 
      K00128 223 ALDH9A1; aldehyde dehydrogenase 9 family, member A1 [EC:1.2.1.3 1.2.1.19 1.2.1.47]; K00137 aminobutyraldehyde dehydrogenase; K00128 aldehyde dehydrogenase (NAD+); K00149 4-trimethylammoniobutyraldehyde dehydrogenase 
      K00128 224 ALDH3A2; aldehyde dehydrogenase 3 family, member A2 [EC:1.2.1.3]; K00128 aldehyde dehydrogenase (NAD+) 
      K00128 501 ALDH7A1; aldehyde dehydrogenase 7 family, member A1 [EC:1.2.1.3]; K00128 aldehyde dehydrogenase (NAD+) 
      K00129 218 ALDH3A1, ALDH3; aldehyde dehydrogenase 3 family, memberA1 [EC:1.2.1.3 1.2.1.5]; K00128 aldehyde dehydrogenase (NAD+); K00129 aldehyde dehydrogenase (NAD(P)+) 
      K00129 220 ALDH1A3; aldehyde dehydrogenase 1 family, member A3 [EC:1.2.1.3 1.2.1.5]; K00128 aldehyde dehydrogenase (NAD+); K00129 aldehyde dehydrogenase (NAD(P)+) 
      K00129 221 ALDH3B1; aldehyde dehydrogenase 3 family, member B1 [EC:1.2.1.5]; K00129 aldehyde dehydrogenase (NAD(P)+) 
      K00129 222 ALDH3B2; aldehyde dehydrogenase 3 family, member B2 [EC:1.2.1.5]; K00129 aldehyde dehydrogenase (NAD(P)+) 
      K01895 55902 ACSS2, ACAS2; acyl-CoA synthetase short-chain family member 2 [EC:6.2.1.1]; K01895 acetyl-CoA synthetase 
      K01895 84532 ACSS1, ACAS2L; acyl-CoA synthetase short-chain family member 1 [EC:6.2.1.1]; K01895 acetyl-CoA synthetase 
      K01512 97 ACYP1; acylphosphatase 1, erythrocyte (common) type [EC:3.6.1.7]; K01512 acylphosphatase 
      K01512 98 ACYP2; acylphosphatase 2, muscle type [EC:3.6.1.7]; K01512 acylphosphatase 
      K01837 441531 PGAM4; phosphoglycerate mutase family member 4 [EC:5.4.2.1 5.4.2.4 3.1.3.13]; K01088 bisphosphoglycerate phosphatase; K01834 phosphoglycerate mutase; K01837 bisphosphoglycerate mutase 
      K01837 5223 PGAM1, PGAMA; phosphoglycerate mutase 1 (brain) [EC:5.4.2.1 5.4.2.4 3.1.3.13]; K01088 bisphosphoglycerate phosphatase; K01834 phosphoglycerate mutase; K01837 bisphosphoglycerate mutase 
      K01837 5224 PGAM2; phosphoglycerate mutase 2 (muscle) [EC:5.4.2.1 5.4.2.4 3.1.3.13]; K01088 bisphosphoglycerate phosphatase; K01834 phosphoglycerate mutase; K01837 bisphosphoglycerate mutase 
      K01837 669 BPGM; 2,3-bisphosphoglycerate mutase [EC:5.4.2.4 5.4.2.1 3.1.3.13]; K01088 bisphosphoglycerate phosphatase; K01834 phosphoglycerate mutase; K01837 bisphosphoglycerate mutase 
      K01088 441531 PGAM4; phosphoglycerate mutase family member 4 [EC:5.4.2.1 5.4.2.4 3.1.3.13]; K01088 bisphosphoglycerate phosphatase; K01834 phosphoglycerate mutase; K01837 bisphosphoglycerate mutase 
      K01088 5223 PGAM1, PGAMA; phosphoglycerate mutase 1 (brain) [EC:5.4.2.1 5.4.2.4 3.1.3.13]; K01088 bisphosphoglycerate phosphatase; K01834 phosphoglycerate mutase; K01837 bisphosphoglycerate mutase 
      K01088 5224 PGAM2; phosphoglycerate mutase 2 (muscle) [EC:5.4.2.1 5.4.2.4 3.1.3.13]; K01088 bisphosphoglycerate phosphatase; K01834 phosphoglycerate mutase; K01837 bisphosphoglycerate mutase 
      K01088 669 BPGM; 2,3-bisphosphoglycerate mutase [EC:5.4.2.4 5.4.2.1 3.1.3.13]; K01088 bisphosphoglycerate phosphatase; K01834 phosphoglycerate mutase; K01837 bisphosphoglycerate mutase 
      K01785 130589 GALM; galactose mutarotase (aldose 1-epimerase) [EC:5.1.3.3]; K01785 aldose 1-epimerase 
      K01835 5236 PGM1; phosphoglucomutase 1 [EC:5.4.2.2]; K01835 phosphoglucomutase 
      K01835 5238 PGM3; phosphoglucomutase 3 [EC:5.4.2.2 5.4.2.3]; K01835 phosphoglucomutase; K01836 phosphoacetylglucosamine mutase 

     00020 Citrate cycle (TCA cycle) [PATH:hsa00020]

      K01647 1431 CS; citrate synthase [EC:2.3.3.1]; K01647 citrate synthase 
      K01648 47 ACLY; ATP citrate lyase [EC:2.3.3.8]; K01648 ATP citrate (pro-S)-lyase 
      K01680 48 ACO1, IREB1; aconitase 1, soluble [EC:4.2.1.3]; K01680 aconitate hydratase 
      K01680 50 ACO2; aconitase 2, mitochondrial [EC:4.2.1.3]; K01680 aconitate hydratase 
      K00031 3417 IDH1; isocitrate dehydrogenase 1 (NADP+), soluble [EC:1.1.1.42]; K00031 isocitrate dehydrogenase 
      K00031 3418 IDH2; isocitrate dehydrogenase 2 (NADP+), mitochondrial [EC:1.1.1.42]; K00031 isocitrate dehydrogenase 
      K00030 3419 IDH3A; isocitrate dehydrogenase 3 (NAD+) alpha [EC:1.1.1.41]; K00030 isocitrate dehydrogenase (NAD+) 
      K00030 3420 IDH3B; isocitrate dehydrogenase 3 (NAD+) beta [EC:1.1.1.41]; K00030 isocitrate dehydrogenase (NAD+) 
      K00030 3421 IDH3G; isocitrate dehydrogenase 3 (NAD+) gamma [EC:1.1.1.41]; K00030 isocitrate dehydrogenase (NAD+) 
      K00164 4967 OGDH; oxoglutarate (alpha-ketoglutarate) dehydrogenase (lipoamide) [EC:1.2.4.2]; K00164 2-oxoglutarate dehydrogenase E1 component 
      K00164 55753 OGDHL; oxoglutarate dehydrogenase-like [EC:1.2.4.2]; K00164 2-oxoglutarate dehydrogenase E1 component 
      K00658 1743 DLST; dihydrolipoamide S-succinyltransferase (E2 component of 2-oxo-glutarate complex) [EC:2.3.1.61]; K00658 2-oxoglutarate dehydrogenase E2 component (dihydrolipoamide succinyltransferase) 
      K00382 1738 DLD; dihydrolipoamide dehydrogenase (E3 component of pyruvate dehydrogenase complex, 2-oxo-glutarate complex, branched chain keto acid dehydrogenase complex) [EC:1.8.1.4]; K00382 dihydrolipoamide dehydrogenase 
      K01903 8803 SUCLA2; succinate-CoA ligase, ADP-forming, beta subunit [EC:6.2.1.5]; K01903 succinyl-CoA synthetase beta chain 
      K01899 8802 SUCLG1; succinate-CoA ligase, GDP-forming, alpha subunit [EC:6.2.1.4]; K01899 succinate--CoA ligase (GDP-forming) alpha chain 
      K01900 283398 LOC283398; similar to Succinyl-CoA ligase [GDP-forming] beta-chain, mitochondrial precursor (Succinyl-CoA synthetase, betaG chain) (SCS-betaG) (GTP-specific succinyl-CoA synthetase beta subunit) [EC:6.2.1.4]; K01900 succinate--CoA ligase (GDP-forming) beta chain 
      K01900 8801 SUCLG2; succinate-CoA ligase, GDP-forming, beta subunit [EC:6.2.1.4]; K01900 succinate--CoA ligase (GDP-forming) beta chain 
      K00236 6391 SDHC, PGL3; succinate dehydrogenase complex, subunit C, integral membrane protein, 15kDa [EC:1.3.5.1]; K00236 succinate dehydrogenase (ubiquinone) cytochrome b subunit precursor 
      K00237 6392 SDHD, PGL, PGL1; succinate dehydrogenase complex, subunit D, integral membrane protein [EC:1.3.5.1]; K00237 succinate dehydrogenase (ubiquinone) membrane anchor subunit 
      K00234 6389 SDHA, SDH2; succinate dehydrogenase complex, subunit A, flavoprotein (Fp) [EC:1.3.5.1]; K00234 succinate dehydrogenase (ubiquinone) flavoprotein subunit precursor 
      K00235 6390 SDHB, SDH1, SDH; succinate dehydrogenase complex, subunit B, iron sulfur (Ip) [EC:1.3.5.1]; K00235 succinate dehydrogenase (ubiquinone) iron-sulfur protein precursor 
      K01679 2271 FH; fumarate hydratase [EC:4.2.1.2]; K01679 fumarate hydratase 
      K00026 4190 MDH1; malate dehydrogenase 1, NAD (soluble) [EC:1.1.1.37]; K00026 malate dehydrogenase 
      K00026 4191 MDH2; malate dehydrogenase 2, NAD (mitochondrial) [EC:1.1.1.37]; K00026 malate dehydrogenase 
      K01959 5091 PC; pyruvate carboxylase [EC:6.4.1.1]; K01959 pyruvate carboxylase subunit A; K01960 pyruvate carboxylase subunit B 
      K01960 5091 PC; pyruvate carboxylase [EC:6.4.1.1]; K01959 pyruvate carboxylase subunit A; K01960 pyruvate carboxylase subunit B 
      K01596 5105 PCK1; phosphoenolpyruvate carboxykinase 1 (soluble) [EC:4.1.1.32]; K01596 phosphoenolpyruvate carboxykinase (GTP) 
      K01596 5106 PCK2; phosphoenolpyruvate carboxykinase 2 (mitochondrial) [EC:4.1.1.32]; K01596 phosphoenolpyruvate carboxykinase (GTP) 
      K01644 171425 CLYBL; citrate lyase beta like [EC:4.1.3.6]; K01644 citrate lyase beta chain 

     00030 Pentose phosphate pathway [PATH:hsa00030]

      K00036 2539 G6PD; glucose-6-phosphate dehydrogenase [EC:1.1.1.49]; K00036 glucose-6-phosphate 1-dehydrogenase 
      K01057 25796 PGLS; 6-phosphogluconolactonase [EC:3.1.1.31]; K01057 6-phosphogluconolactonase 
      K01057 9563 H6PD; hexose-6-phosphate dehydrogenase (glucose 1-dehydrogenase) [EC:1.1.1.47 3.1.1.31]; K00034 glucose 1-dehydrogenase; K01057 6-phosphogluconolactonase 
      K00033 5226 PGD; phosphogluconate dehydrogenase [EC:1.1.1.44]; K00033 6-phosphogluconate dehydrogenase 
      K01783 440001 LOC440001; rcRPE [EC:5.1.3.1]; K01783 ribulose-phosphate 3-epimerase 
      K01783 6120 RPE; ribulose-5-phosphate-3-epimerase [EC:5.1.3.1]; K01783 ribulose-phosphate 3-epimerase 
      K00615 7086 TKT; transketolase (Wernicke-Korsakoff syndrome) [EC:2.2.1.1]; K00615 transketolase 
      K00615 8277 TKTL1; transketolase-like 1 [EC:2.2.1.1]; K00615 transketolase 
      K00615 84076 TKTL2; transketolase-like 2 [EC:2.2.1.1]; K00615 transketolase 
      K00616 6888 TALDO1; transaldolase 1 [EC:2.2.1.2]; K00616 transaldolase 
      K03841 2203 FBP1; fructose-1,6-bisphosphatase 1 [EC:3.1.3.11]; K03841 fructose-1,6-bisphosphatase I 
      K03841 8789 FBP2; fructose-1,6-bisphosphatase 2 [EC:3.1.3.11]; K03841 fructose-1,6-bisphosphatase I 
      K01807 22934 RPIA; ribose 5-phosphate isomerase A (ribose 5-phosphate epimerase) [EC:5.3.1.6]; K01807 ribose 5-phosphate isomerase A 
      K01619 51071 DERA; 2-deoxyribose-5-phosphate aldolase homolog (C. elegans) [EC:4.1.2.4]; K01619 deoxyribose-phosphate aldolase 
      K01623 226 ALDOA; aldolase A, fructose-bisphosphate [EC:4.1.2.13]; K01623 fructose-bisphosphate aldolase, class I 
      K01623 229 ALDOB; aldolase B, fructose-bisphosphate [EC:4.1.2.13]; K01623 fructose-bisphosphate aldolase, class I 
      K01623 230 ALDOC; aldolase C, fructose-bisphosphate [EC:4.1.2.13]; K01623 fructose-bisphosphate aldolase, class I 
      K00850 5211 PFKL; phosphofructokinase, liver [EC:2.7.1.11]; K00850 6-phosphofructokinase 
      K00850 5213 PFKM; phosphofructokinase, muscle [EC:2.7.1.11]; K00850 6-phosphofructokinase 
      K00850 5214 PFKP; phosphofructokinase, platelet [EC:2.7.1.11]; K00850 6-phosphofructokinase 
      K01810 2821 GPI; glucose phosphate isomerase [EC:5.3.1.9]; K01810 glucose-6-phosphate isomerase 
      K00852 64080 RBKS; ribokinase [EC:2.7.1.15]; K00852 ribokinase 
      K01835 5236 PGM1; phosphoglucomutase 1 [EC:5.4.2.2]; K01835 phosphoglucomutase 
      K01835 5238 PGM3; phosphoglucomutase 3 [EC:5.4.2.2 5.4.2.3]; K01835 phosphoglucomutase; K01836 phosphoacetylglucosamine mutase 
      K00948 221823 PRPS1L1; phosphoribosyl pyrophosphate synthetase 1-like 1 [EC:2.7.6.1]; K00948 ribose-phosphate pyrophosphokinase 
      K00948 5631 PRPS1; phosphoribosyl pyrophosphate synthetase 1 [EC:2.7.6.1 2.4.2.17]; K00765 ATP phosphoribosyltransferase; K00948 ribose-phosphate pyrophosphokinase 
      K00948 5634 PRPS2; phosphoribosyl pyrophosphate synthetase 2 [EC:2.7.6.1 2.4.2.17]; K00765 ATP phosphoribosyltransferase; K00948 ribose-phosphate pyrophosphokinase 
      K00034 9563 H6PD; hexose-6-phosphate dehydrogenase (glucose 1-dehydrogenase) [EC:1.1.1.47 3.1.1.31]; K00034 glucose 1-dehydrogenase; K01057 6-phosphogluconolactonase 

     00040 Pentose and glucuronate interconversions [PATH:hsa00040]

      K01195 2990 GUSB; glucuronidase, beta [EC:3.2.1.31]; K01195 beta-glucuronidase 
      K00699 10720 UGT2B11; UDP glucuronosyltransferase 2 family, polypeptide B11 [EC:2.4.1.17]; K00699 glucuronosyltransferase [CAZy:GT1] 
      K00699 10941 UGT2A1; UDP glucuronosyltransferase 2 family, polypeptide A1 [EC:2.4.1.17]; K00699 glucuronosyltransferase [CAZy:GT1] 
      K00699 54490 UGT2B28; UDP glucuronosyltransferase 2 family, polypeptide B28 [EC:2.4.1.17]; K00699 glucuronosyltransferase [CAZy:GT1] 
      K00699 54575 UGT1A10; UDP glucuronosyltransferase 1 family, polypeptide A10 [EC:2.4.1.17]; K00699 glucuronosyltransferase [CAZy:GT1] 
      K00699 54576 UGT1A8; UDP glucuronosyltransferase 1 family, polypeptide A8 [EC:2.4.1.17]; K00699 glucuronosyltransferase [CAZy:GT1] 
      K00699 54577 UGT1A7; UDP glucuronosyltransferase 1 family, polypeptide A7 [EC:2.4.1.17]; K00699 glucuronosyltransferase [CAZy:GT1] 
      K00699 54578 UGT1A6; UDP glucuronosyltransferase 1 family, polypeptide A6 [EC:2.4.1.17]; K00699 glucuronosyltransferase [CAZy:GT1] 
      K00699 54579 UGT1A5; UDP glucuronosyltransferase 1 family, polypeptide A5 [EC:2.4.1.17]; K00699 glucuronosyltransferase [CAZy:GT1] 
      K00699 54600 UGT1A9; UDP glucuronosyltransferase 1 family, polypeptide A9 [EC:2.4.1.17]; K00699 glucuronosyltransferase [CAZy:GT1] 
      K00699 54657 UGT1A4; UDP glucuronosyltransferase 1 family, polypeptide A4 [EC:2.4.1.17]; K00699 glucuronosyltransferase [CAZy:GT1] 
      K00699 54658 UGT1A1; UDP glucuronosyltransferase 1 family, polypeptide A1 [EC:2.4.1.17]; K00699 glucuronosyltransferase [CAZy:GT1] 
      K00699 54659 UGT1A3; UDP glucuronosyltransferase 1 family, polypeptide A3 [EC:2.4.1.17]; K00699 glucuronosyltransferase [CAZy:GT1] 
      K00699 7363 UGT2B4; UDP glucuronosyltransferase 2 family, polypeptide B4 [EC:2.4.1.17]; K00699 glucuronosyltransferase [CAZy:GT1] 
      K00699 7364 UGT2B7; UDP glucuronosyltransferase 2 family, polypeptide B7 [EC:2.4.1.17]; K00699 glucuronosyltransferase [CAZy:GT1] 
      K00699 7365 UGT2B10; UDP glucuronosyltransferase 2 family, polypeptide B10 [EC:2.4.1.17]; K00699 glucuronosyltransferase [CAZy:GT1] 
      K00699 7366 UGT2B15; UDP glucuronosyltransferase 2 family, polypeptide B15 [EC:2.4.1.17]; K00699 glucuronosyltransferase [CAZy:GT1] 
      K00699 7367 UGT2B17; UDP glucuronosyltransferase 2 family, polypeptide B17 [EC:2.4.1.17]; K00699 glucuronosyltransferase [CAZy:GT1] 
      K00012 7358 UGDH; UDP-glucose dehydrogenase [EC:1.1.1.22]; K00012 UDPglucose 6-dehydrogenase 
      K00963 7360 UGP2; UDP-glucose pyrophosphorylase 2 [EC:2.7.7.9]; K00963 UTP--glucose-1-phosphate uridylyltransferase 
      K01783 440001 LOC440001; rcRPE [EC:5.1.3.1]; K01783 ribulose-phosphate 3-epimerase 
      K01783 6120 RPE; ribulose-5-phosphate-3-epimerase [EC:5.1.3.1]; K01783 ribulose-phosphate 3-epimerase 
      K00011 231 AKR1B1; aldo-keto reductase family 1, member B1 (aldose reductase) [EC:1.1.1.21]; K00011 aldehyde reductase 
      K03331 51181 DCXR; dicarbonyl/L-xylulose reductase [EC:1.1.1.10]; K03331 L-xylulose reductase 

     00051 Fructose and mannose metabolism [PATH:hsa00051]

      K01809 4351 MPI; mannose phosphate isomerase [EC:5.3.1.8]; K01809 mannose-6-phosphate isomerase 
      K01840 5372 PMM1; phosphomannomutase 1 [EC:5.4.2.8]; K01840 phosphomannomutase 
      K01840 5373 PMM2, CDG1; phosphomannomutase 2 [EC:5.4.2.8]; K01840 phosphomannomutase 
      K01840 55276 PGM2; phosphoglucomutase 2 [EC:5.4.2.8]; K01840 phosphomannomutase 
      K00971 29925 GMPPB; GDP-mannose pyrophosphorylase B [EC:2.7.7.22]; K00971 mannose-1-phosphate guanylyltransferase 
      K00971 29926 GMPPA; GDP-mannose pyrophosphorylase A [EC:2.7.7.22]; K00971 mannose-1-phosphate guanylyltransferase 
      K01711 2762 GMDS; GDP-mannose 4,6-dehydratase [EC:4.2.1.47]; K01711 GDPmannose 4,6-dehydratase 
      K02377 7264 TSTA3; tissue specific transplantation antigen P35B [EC:1.1.1.271]; K02377 GDP-L-fucose synthase 
      K00976 8790 FPGT; fucose-1-phosphate guanylyltransferase [EC:2.7.7.30]; K00976 fucose-1-phosphate guanylyltransferase 
      K05305 197258 FUK; fucokinase [EC:2.7.1.52]; K05305 fucokinase 
      K00844 3098 HK1; hexokinase 1 [EC:2.7.1.1]; K00844 hexokinase 
      K00844 3099 HK2; hexokinase 2 [EC:2.7.1.1]; K00844 hexokinase 
      K00844 3101 HK3; hexokinase 3 (white cell) [EC:2.7.1.1]; K00844 hexokinase 
      K00850 5211 PFKL; phosphofructokinase, liver [EC:2.7.1.11]; K00850 6-phosphofructokinase 
      K00850 5213 PFKM; phosphofructokinase, muscle [EC:2.7.1.11]; K00850 6-phosphofructokinase 
      K00850 5214 PFKP; phosphofructokinase, platelet [EC:2.7.1.11]; K00850 6-phosphofructokinase 
      K03841 2203 FBP1; fructose-1,6-bisphosphatase 1 [EC:3.1.3.11]; K03841 fructose-1,6-bisphosphatase I 
      K03841 8789 FBP2; fructose-1,6-bisphosphatase 2 [EC:3.1.3.11]; K03841 fructose-1,6-bisphosphatase I 
      K01103 5207 PFKFB1; 6-phosphofructo-2-kinase/fructose-2,6-biphosphatase 1 [EC:2.7.1.105 3.1.3.46]; K00900 6-phosphofructo-2-kinase; K01103 fructose-2,6-bisphosphatase 
      K01103 5208 PFKFB2; 6-phosphofructo-2-kinase/fructose-2,6-biphosphatase 2 [EC:2.7.1.105 3.1.3.46]; K00900 6-phosphofructo-2-kinase; K01103 fructose-2,6-bisphosphatase 
      K01103 5209 PFKFB3; 6-phosphofructo-2-kinase/fructose-2,6-biphosphatase 3 [EC:2.7.1.105 3.1.3.46]; K00900 6-phosphofructo-2-kinase; K01103 fructose-2,6-bisphosphatase 
      K01103 5210 PFKFB4; 6-phosphofructo-2-kinase/fructose-2,6-biphosphatase 4 [EC:2.7.1.105 3.1.3.46]; K00900 6-phosphofructo-2-kinase; K01103 fructose-2,6-bisphosphatase 
      K00900 5207 PFKFB1; 6-phosphofructo-2-kinase/fructose-2,6-biphosphatase 1 [EC:2.7.1.105 3.1.3.46]; K00900 6-phosphofructo-2-kinase; K01103 fructose-2,6-bisphosphatase 
      K00900 5208 PFKFB2; 6-phosphofructo-2-kinase/fructose-2,6-biphosphatase 2 [EC:2.7.1.105 3.1.3.46]; K00900 6-phosphofructo-2-kinase; K01103 fructose-2,6-bisphosphatase 
      K00900 5209 PFKFB3; 6-phosphofructo-2-kinase/fructose-2,6-biphosphatase 3 [EC:2.7.1.105 3.1.3.46]; K00900 6-phosphofructo-2-kinase; K01103 fructose-2,6-bisphosphatase 
      K00900 5210 PFKFB4; 6-phosphofructo-2-kinase/fructose-2,6-biphosphatase 4 [EC:2.7.1.105 3.1.3.46]; K00900 6-phosphofructo-2-kinase; K01103 fructose-2,6-bisphosphatase 
      K01112 29085 PHPT1; phosphohistidine phosphatase 1 [EC:3.1.3.-] 
      K01112 8776 MTMR1; myotubularin related protein 1 [EC:3.1.3.-] 
      K01112 8898 MTMR2, CMT4B; myotubularin related protein 2 [EC:3.1.3.-] 
      K01112 9107 MTMR6; myotubularin related protein 6 [EC:3.1.3.-] 
      K00100 112724 RDH13; retinol dehydrogenase 13 (all-trans and 9-cis) [EC:1.1.1.-] 
      K00100 145226 RDH12; retinol dehydrogenase 12 (all-trans and 9-cis) [EC:1.1.1.-] 
      K00100 51109 RDH11; retinol dehydrogenase 11 (all-trans and 9-cis) [EC:1.1.1.-] 
      K00100 51144 HSD17B12; hydroxysteroid (17-beta) dehydrogenase 12 [EC:1.1.1.-] 
      K00100 57016 AKR1B10; aldo-keto reductase family 1, member B10 (aldose reductase) [EC:1.1.1.-] 
      K00100 57665 RDH14; retinol dehydrogenase 14 (all-trans and 9-cis) [EC:1.1.1.-] 
      K00100 80270 HSD3B7; hydroxy-delta-5-steroid dehydrogenase, 3 beta- and steroid delta-isomerase 7 [EC:1.1.1.-] 
      K00846 3795 KHK; ketohexokinase (fructokinase) [EC:2.7.1.3]; K00846 ketohexokinase 
      K00008 6652 SORD; sorbitol dehydrogenase [EC:1.1.1.14]; K00008 L-iditol 2-dehydrogenase 
      K00011 231 AKR1B1; aldo-keto reductase family 1, member B1 (aldose reductase) [EC:1.1.1.21]; K00011 aldehyde reductase 
      K00754 168391 GALNTL5, GALNT15; UDP-N-acetyl-alpha-D-galactosamine:polypeptide N-acetylgalactosaminyltransferase-like 5 [EC:2.4.1.-] 
      K00754 55757 UGCGL2; UDP-glucose ceramide glucosyltransferase-like 2 [EC:2.4.1.-] 
      K00754 56886 UGCGL1; UDP-glucose ceramide glucosyltransferase-like 1 [EC:2.4.1.-] 
      K00754 8473 OGT; O-linked N-acetylglucosamine (GlcNAc) transferase (UDP-N-acetylglucosamine:polypeptide-N-acetylglucosaminyl transferase) [EC:2.4.1.-] 
      K01623 226 ALDOA; aldolase A, fructose-bisphosphate [EC:4.1.2.13]; K01623 fructose-bisphosphate aldolase, class I 
      K01623 229 ALDOB; aldolase B, fructose-bisphosphate [EC:4.1.2.13]; K01623 fructose-bisphosphate aldolase, class I 
      K01623 230 ALDOC; aldolase C, fructose-bisphosphate [EC:4.1.2.13]; K01623 fructose-bisphosphate aldolase, class I 
      K01803 388642 LOC388642; rcTPI1 [EC:5.3.1.1]; K01803 triosephosphate isomerase (TIM) 
      K01803 7167 TPI1; triosephosphate isomerase 1 [EC:5.3.1.1]; K01803 triosephosphate isomerase (TIM) 

     00052 Galactose metabolism [PATH:hsa00052]

      K00849 2584 GALK1; galactokinase 1 [EC:2.7.1.6]; K00849 galactokinase 
      K00849 2585 GALK2; galactokinase 2 [EC:2.7.1.6]; K00849 galactokinase 
      K01784 2582 GALE; UDP-galactose-4-epimerase [EC:5.1.3.2]; K01784 UDP-glucose 4-epimerase 
      K00963 7360 UGP2; UDP-glucose pyrophosphorylase 2 [EC:2.7.7.9]; K00963 UTP--glucose-1-phosphate uridylyltransferase 
      K01835 5236 PGM1; phosphoglucomutase 1 [EC:5.4.2.2]; K01835 phosphoglucomutase 
      K01835 5238 PGM3; phosphoglucomutase 3 [EC:5.4.2.2 5.4.2.3]; K01835 phosphoglucomutase; K01836 phosphoacetylglucosamine mutase 
      K00844 3098 HK1; hexokinase 1 [EC:2.7.1.1]; K00844 hexokinase 
      K00844 3099 HK2; hexokinase 2 [EC:2.7.1.1]; K00844 hexokinase 
      K00844 3101 HK3; hexokinase 3 (white cell) [EC:2.7.1.1]; K00844 hexokinase 
      K00845 2645 GCK; glucokinase (hexokinase 4, maturity onset diabetes of the young 2) [EC:2.7.1.2]; K00845 glucokinase 
      K01084 2538 G6PC, G6PT; glucose-6-phosphatase, catalytic (glycogen storage disease type I, von Gierke disease) [EC:3.1.3.9]; K01084 glucose-6-phosphatase 
      K01190 2720 GLB1; galactosidase, beta 1 [EC:3.2.1.23]; K01190 beta-galactosidase 
      K01190 3938 LCT; lactase [EC:3.2.1.108 3.2.1.23 3.2.1.62]; K01229 lactase; K01190 beta-galactosidase; K01211 glycosylceramidase 
      K01229 3938 LCT; lactase [EC:3.2.1.108 3.2.1.23 3.2.1.62]; K01229 lactase; K01190 beta-galactosidase; K01211 glycosylceramidase 
      K00704 2683 B4GALT1, GGTB2; UDP-Gal:betaGlcNAc beta 1,4- galactosyltransferase, polypeptide 1 [EC:2.4.1.- 2.4.1.22 2.4.1.90 2.4.1.38]; K07966 beta-1,4-galactosyltransferase 1; K00704 lactose synthase [CAZy:GT7]; K00708 beta-N-acetylglucosaminylglycopeptide beta-1,4-galactosyltransferase [CAZy:GT7]; K00723 N-acetyllactosamine synthase [CAZy:GT7] 
      K00704 3906 LALBA; lactalbumin, alpha- [EC:2.4.1.22]; K00704 lactose synthase [CAZy:GT7] 
      K00704 8704 B4GALT2; UDP-Gal:betaGlcNAc beta 1,4- galactosyltransferase, polypeptide 2 [EC:2.4.1.- 2.4.1.22 2.4.1.90 2.4.1.38]; K07967 beta-1,4-galactosyltransferase 2; K00704 lactose synthase [CAZy:GT7]; K00708 beta-N-acetylglucosaminylglycopeptide beta-1,4-galactosyltransferase [CAZy:GT7]; K00723 N-acetyllactosamine synthase [CAZy:GT7] 
      K00965 2592 GALT; galactose-1-phosphate uridylyltransferase [EC:2.7.7.12]; K00965 UDPglucose--hexose-1-phosphate uridylyltransferase 
      K07407 2717 GLA; galactosidase, alpha [EC:3.2.1.22]; K07407 alpha-galactosidase 
      K00011 231 AKR1B1; aldo-keto reductase family 1, member B1 (aldose reductase) [EC:1.1.1.21]; K00011 aldehyde reductase 
      K00850 5211 PFKL; phosphofructokinase, liver [EC:2.7.1.11]; K00850 6-phosphofructokinase 
      K00850 5213 PFKM; phosphofructokinase, muscle [EC:2.7.1.11]; K00850 6-phosphofructokinase 
      K00850 5214 PFKP; phosphofructokinase, platelet [EC:2.7.1.11]; K00850 6-phosphofructokinase 
      K01187 2548 GAA; glucosidase, alpha; acid (Pompe disease, glycogen storage disease type II) [EC:3.2.1.20]; K01187 alpha-glucosidase 
      K01187 2595 GANC; glucosidase, alpha; neutral C [EC:3.2.1.20]; K01187 alpha-glucosidase 
      K01187 8972 MGAM; maltase-glucoamylase (alpha-glucosidase) [EC:3.2.1.20 3.2.1.3]; K01187 alpha-glucosidase; K01178 glucoamylase 
      K00100 112724 RDH13; retinol dehydrogenase 13 (all-trans and 9-cis) [EC:1.1.1.-] 
      K00100 145226 RDH12; retinol dehydrogenase 12 (all-trans and 9-cis) [EC:1.1.1.-] 
      K00100 51109 RDH11; retinol dehydrogenase 11 (all-trans and 9-cis) [EC:1.1.1.-] 
      K00100 51144 HSD17B12; hydroxysteroid (17-beta) dehydrogenase 12 [EC:1.1.1.-] 
      K00100 57016 AKR1B10; aldo-keto reductase family 1, member B10 (aldose reductase) [EC:1.1.1.-] 
      K00100 57665 RDH14; retinol dehydrogenase 14 (all-trans and 9-cis) [EC:1.1.1.-] 
      K00100 80270 HSD3B7; hydroxy-delta-5-steroid dehydrogenase, 3 beta- and steroid delta-isomerase 7 [EC:1.1.1.-] 

     00053 Ascorbate and aldarate metabolism [PATH:hsa00053]

      K00128 217 ALDH2; aldehyde dehydrogenase 2 family (mitochondrial) [EC:1.2.1.3]; K00128 aldehyde dehydrogenase (NAD+) 
      K00128 218 ALDH3A1, ALDH3; aldehyde dehydrogenase 3 family, memberA1 [EC:1.2.1.3 1.2.1.5]; K00128 aldehyde dehydrogenase (NAD+); K00129 aldehyde dehydrogenase (NAD(P)+) 
      K00128 219 ALDH1B1; aldehyde dehydrogenase 1 family, member B1 [EC:1.2.1.3]; K00128 aldehyde dehydrogenase (NAD+) 
      K00128 220 ALDH1A3; aldehyde dehydrogenase 1 family, member A3 [EC:1.2.1.3 1.2.1.5]; K00128 aldehyde dehydrogenase (NAD+); K00129 aldehyde dehydrogenase (NAD(P)+) 
      K00128 223 ALDH9A1; aldehyde dehydrogenase 9 family, member A1 [EC:1.2.1.3 1.2.1.19 1.2.1.47]; K00137 aminobutyraldehyde dehydrogenase; K00128 aldehyde dehydrogenase (NAD+); K00149 4-trimethylammoniobutyraldehyde dehydrogenase 
      K00128 224 ALDH3A2; aldehyde dehydrogenase 3 family, member A2 [EC:1.2.1.3]; K00128 aldehyde dehydrogenase (NAD+) 
      K00128 501 ALDH7A1; aldehyde dehydrogenase 7 family, member A1 [EC:1.2.1.3]; K00128 aldehyde dehydrogenase (NAD+) 
      K00100 112724 RDH13; retinol dehydrogenase 13 (all-trans and 9-cis) [EC:1.1.1.-] 
      K00100 145226 RDH12; retinol dehydrogenase 12 (all-trans and 9-cis) [EC:1.1.1.-] 
      K00100 51109 RDH11; retinol dehydrogenase 11 (all-trans and 9-cis) [EC:1.1.1.-] 
      K00100 51144 HSD17B12; hydroxysteroid (17-beta) dehydrogenase 12 [EC:1.1.1.-] 
      K00100 57016 AKR1B10; aldo-keto reductase family 1, member B10 (aldose reductase) [EC:1.1.1.-] 
      K00100 57665 RDH14; retinol dehydrogenase 14 (all-trans and 9-cis) [EC:1.1.1.-] 
      K00100 80270 HSD3B7; hydroxy-delta-5-steroid dehydrogenase, 3 beta- and steroid delta-isomerase 7 [EC:1.1.1.-] 

     00500 Starch and sucrose metabolism [PATH:hsa00500]

      K01187 2548 GAA; glucosidase, alpha; acid (Pompe disease, glycogen storage disease type II) [EC:3.2.1.20]; K01187 alpha-glucosidase 
      K01187 2595 GANC; glucosidase, alpha; neutral C [EC:3.2.1.20]; K01187 alpha-glucosidase 
      K01187 8972 MGAM; maltase-glucoamylase (alpha-glucosidase) [EC:3.2.1.20 3.2.1.3]; K01187 alpha-glucosidase; K01178 glucoamylase 
      K01203 6476 SI; sucrase-isomaltase (alpha-glucosidase) [EC:3.2.1.48 3.2.1.10]; K01182 oligo-1,6-glucosidase; K01203 sucrase-isomaltase 
      K01188 2629 GBA, GLUC; glucosidase, beta; acid (includes glucosylceramidase) [EC:3.2.1.45 3.2.1.21]; K01188 beta-glucosidase; K01201 glucosylceramidase 
      K05350 57733 GBA3; glucosidase, beta, acid 3 (cytosolic) [EC:3.2.1.21]; K05350 beta-glucosidase 
      K01194 11181 TREH; trehalase (brush-border membrane glycoprotein) [EC:3.2.1.28]; K01194 alpha,alpha-trehalase 
      K00012 7358 UGDH; UDP-glucose dehydrogenase [EC:1.1.1.22]; K00012 UDPglucose 6-dehydrogenase 
      K00699 10720 UGT2B11; UDP glucuronosyltransferase 2 family, polypeptide B11 [EC:2.4.1.17]; K00699 glucuronosyltransferase [CAZy:GT1] 
      K00699 10941 UGT2A1; UDP glucuronosyltransferase 2 family, polypeptide A1 [EC:2.4.1.17]; K00699 glucuronosyltransferase [CAZy:GT1] 
      K00699 54490 UGT2B28; UDP glucuronosyltransferase 2 family, polypeptide B28 [EC:2.4.1.17]; K00699 glucuronosyltransferase [CAZy:GT1] 
      K00699 54575 UGT1A10; UDP glucuronosyltransferase 1 family, polypeptide A10 [EC:2.4.1.17]; K00699 glucuronosyltransferase [CAZy:GT1] 
      K00699 54576 UGT1A8; UDP glucuronosyltransferase 1 family, polypeptide A8 [EC:2.4.1.17]; K00699 glucuronosyltransferase [CAZy:GT1] 
      K00699 54577 UGT1A7; UDP glucuronosyltransferase 1 family, polypeptide A7 [EC:2.4.1.17]; K00699 glucuronosyltransferase [CAZy:GT1] 
      K00699 54578 UGT1A6; UDP glucuronosyltransferase 1 family, polypeptide A6 [EC:2.4.1.17]; K00699 glucuronosyltransferase [CAZy:GT1] 
      K00699 54579 UGT1A5; UDP glucuronosyltransferase 1 family, polypeptide A5 [EC:2.4.1.17]; K00699 glucuronosyltransferase [CAZy:GT1] 
      K00699 54600 UGT1A9; UDP glucuronosyltransferase 1 family, polypeptide A9 [EC:2.4.1.17]; K00699 glucuronosyltransferase [CAZy:GT1] 
      K00699 54657 UGT1A4; UDP glucuronosyltransferase 1 family, polypeptide A4 [EC:2.4.1.17]; K00699 glucuronosyltransferase [CAZy:GT1] 
      K00699 54658 UGT1A1; UDP glucuronosyltransferase 1 family, polypeptide A1 [EC:2.4.1.17]; K00699 glucuronosyltransferase [CAZy:GT1] 
      K00699 54659 UGT1A3; UDP glucuronosyltransferase 1 family, polypeptide A3 [EC:2.4.1.17]; K00699 glucuronosyltransferase [CAZy:GT1] 
      K00699 7363 UGT2B4; UDP glucuronosyltransferase 2 family, polypeptide B4 [EC:2.4.1.17]; K00699 glucuronosyltransferase [CAZy:GT1] 
      K00699 7364 UGT2B7; UDP glucuronosyltransferase 2 family, polypeptide B7 [EC:2.4.1.17]; K00699 glucuronosyltransferase [CAZy:GT1] 
      K00699 7365 UGT2B10; UDP glucuronosyltransferase 2 family, polypeptide B10 [EC:2.4.1.17]; K00699 glucuronosyltransferase [CAZy:GT1] 
      K00699 7366 UGT2B15; UDP glucuronosyltransferase 2 family, polypeptide B15 [EC:2.4.1.17]; K00699 glucuronosyltransferase [CAZy:GT1] 
      K00699 7367 UGT2B17; UDP glucuronosyltransferase 2 family, polypeptide B17 [EC:2.4.1.17]; K00699 glucuronosyltransferase [CAZy:GT1] 
      K01195 2990 GUSB; glucuronidase, beta [EC:3.2.1.31]; K01195 beta-glucuronidase 
      K00963 7360 UGP2; UDP-glucose pyrophosphorylase 2 [EC:2.7.7.9]; K00963 UTP--glucose-1-phosphate uridylyltransferase 
      K01835 5236 PGM1; phosphoglucomutase 1 [EC:5.4.2.2]; K01835 phosphoglucomutase 
      K01835 5238 PGM3; phosphoglucomutase 3 [EC:5.4.2.2 5.4.2.3]; K01835 phosphoglucomutase; K01836 phosphoacetylglucosamine mutase 
      K00844 3098 HK1; hexokinase 1 [EC:2.7.1.1]; K00844 hexokinase 
      K00844 3099 HK2; hexokinase 2 [EC:2.7.1.1]; K00844 hexokinase 
      K00844 3101 HK3; hexokinase 3 (white cell) [EC:2.7.1.1]; K00844 hexokinase 
      K00845 2645 GCK; glucokinase (hexokinase 4, maturity onset diabetes of the young 2) [EC:2.7.1.2]; K00845 glucokinase 
      K01084 2538 G6PC, G6PT; glucose-6-phosphatase, catalytic (glycogen storage disease type I, von Gierke disease) [EC:3.1.3.9]; K01084 glucose-6-phosphatase 
      K01810 2821 GPI; glucose phosphate isomerase [EC:5.3.1.9]; K01810 glucose-6-phosphate isomerase 
      K00700 2632 GBE1; glucan (1,4-alpha-), branching enzyme 1 (glycogen branching enzyme, Andersen disease, glycogen storage disease type IV) [EC:2.4.1.18]; K00700 1,4-alpha-glucan branching enzyme 
      K00688 5834 PYGB; phosphorylase, glycogen; brain [EC:2.4.1.1]; K00688 starch phosphorylase [CAZy:GT35] 
      K00688 5836 PYGL; phosphorylase, glycogen; liver (Hers disease, glycogen storage disease type VI) [EC:2.4.1.1]; K00688 starch phosphorylase [CAZy:GT35] 
      K00688 5837 PYGM; phosphorylase, glycogen; muscle (McArdle syndrome, glycogen storage disease type V) [EC:2.4.1.1]; K00688 starch phosphorylase [CAZy:GT35] 
      K00693 2997 GYS1; glycogen synthase 1 (muscle) [EC:2.4.1.11]; K00693 glycogen(starch) synthase [CAZy:GT3 GT5] 
      K00693 2998 GYS2; glycogen synthase 2 (liver) [EC:2.4.1.11]; K00693 glycogen(starch) synthase [CAZy:GT3 GT5] 
      K01176 276 AMY1A, AMY1; amylase, alpha 1A; salivary [EC:3.2.1.1]; K01176 alpha-amylase 
      K01176 277 AMY1B, AMY1; amylase, alpha 1B; salivary [EC:3.2.1.1]; K01176 alpha-amylase 
      K01176 278 AMY1C, AMY1; amylase, alpha 1C; salivary [EC:3.2.1.1]; K01176 alpha-amylase 
      K01176 279 AMY2A, AMY2; amylase, alpha 2A; pancreatic [EC:3.2.1.1]; K01176 alpha-amylase 
      K01176 280 AMY2B; amylase, alpha 2B; pancreatic [EC:3.2.1.1]; K01176 alpha-amylase 
      K01176 84569 LYZL1; lysozyme-like 1 [EC:3.2.1.1]; K01176 alpha-amylase 
      K01178 8972 MGAM; maltase-glucoamylase (alpha-glucosidase) [EC:3.2.1.20 3.2.1.3]; K01187 alpha-glucosidase; K01178 glucoamylase 
      K01182 6476 SI; sucrase-isomaltase (alpha-glucosidase) [EC:3.2.1.48 3.2.1.10]; K01182 oligo-1,6-glucosidase; K01203 sucrase-isomaltase 
      K01196 178 AGL; amylo-1, 6-glucosidase, 4-alpha-glucanotransferase (glycogen debranching enzyme, glycogen storage disease type III) [EC:2.4.1.25 3.2.1.33]; K00705 4-alpha-glucanotransferase; K01196 amylo-1,6-glucosidase 
      K00705 178 AGL; amylo-1, 6-glucosidase, 4-alpha-glucanotransferase (glycogen debranching enzyme, glycogen storage disease type III) [EC:2.4.1.25 3.2.1.33]; K00705 4-alpha-glucanotransferase; K01196 amylo-1,6-glucosidase 
      K01529 10856 RUVBL2; RuvB-like 2 (E. coli) [EC:3.6.1.-] 
      K01529 10973 ASCC3, HELIC1; activating signal cointegrator 1 complex subunit 3 [EC:3.6.1.-] 
      K01529 11056 DDX52; DEAD (Asp-Glu-Ala-Asp) box polypeptide 52 [EC:3.6.1.-] 
      K01529 11164 NUDT5; nudix (nucleoside diphosphate linked moiety X)-type motif 5 [EC:3.6.1.13 3.6.1.-]; K01515 ADP-ribose pyrophosphatase 
      K01529 2068 ERCC2; excision repair cross-complementing rodent repair deficiency, complementation group 2 (xeroderma pigmentosum D) [EC:3.6.1.-] 
      K01529 2071 ERCC3; excision repair cross-complementing rodent repair deficiency, complementation group 3 (xeroderma pigmentosum group B complementing) [EC:3.6.1.-] 
      K01529 23020 ASCC3L1; activating signal cointegrator 1 complex subunit 3-like 1 [EC:3.6.1.-] 
      K01529 23064 SETX, ALS4, SCAR1; senataxin [EC:3.6.1.-] 
      K01529 23400 ATP13A2; ATPase type 13A2 [EC:3.6.1.-] 
      K01529 254552 NUDT8; nudix (nucleoside diphosphate linked moiety X)-type motif 8 [EC:3.6.1.-] 
      K01529 25788 RAD54B; RAD54 homolog B (S. cerevisiae) [EC:3.6.1.-] 
      K01529 51202 DDX47; DEAD (Asp-Glu-Ala-Asp) box polypeptide 47 [EC:3.6.1.-] 
      K01529 51428 DDX41; DEAD (Asp-Glu-Ala-Asp) box polypeptide 41 [EC:3.6.1.-] 
      K01529 54456 MOV10L1; Mov10l1, Moloney leukemia virus 10-like 1, homolog (mouse) [EC:3.6.1.-] 
      K01529 54606 DDX56; DEAD (Asp-Glu-Ala-Asp) box polypeptide 56 [EC:3.6.1.-] 
      K01529 57634 EP400, TNRC12; E1A binding protein p400 [EC:3.6.1.-] 
      K01529 64135 IFIH1; interferon induced with helicase C domain 1 [EC:3.6.1.-] 
      K01529 6595 SMARCA2, SNF2L2; SWI/SNF related, matrix associated, actin dependent regulator of chromatin, subfamily a, member 2 [EC:3.6.1.-] 
      K01529 79009 DDX50; DEAD (Asp-Glu-Ala-Asp) box polypeptide 50 [EC:3.6.1.-] 
      K01529 79039 DDX54; DEAD (Asp-Glu-Ala-Asp) box polypeptide 54 [EC:3.6.1.-] 
      K01529 79132 LGP2; likely ortholog of mouse D11lgp2 [EC:3.6.1.-] 
      K01529 8438 RAD54L; RAD54-like (S. cerevisiae) [EC:3.6.1.-] 
      K01529 8467 SMARCA5; SWI/SNF related, matrix associated, actin dependent regulator of chromatin, subfamily a, member 5 [EC:3.6.1.-] 
      K01529 84893 FBXO18; F-box protein, helicase, 18 [EC:3.6.1.-] 
      K01529 8886 DDX18; DEAD (Asp-Glu-Ala-Asp) box polypeptide 18 [EC:3.6.1.-] 
      K01529 9416 DDX23; DEAD (Asp-Glu-Ala-Asp) box polypeptide 23 [EC:3.6.1.-] 
      K01513 5167 ENPP1; ectonucleotide pyrophosphatase/phosphodiesterase 1 [EC:3.1.4.1 3.6.1.9]; K01113 phosphodiesterase/alkaline phosphatase D; K01513 nucleotide pyrophosphatase 
      K01513 5168 ENPP2; ectonucleotide pyrophosphatase/phosphodiesterase 2 (autotaxin) [EC:3.1.4.1 3.6.1.9]; K01113 phosphodiesterase/alkaline phosphatase D; K01513 nucleotide pyrophosphatase 
      K01513 5169 ENPP3; ectonucleotide pyrophosphatase/phosphodiesterase 3 [EC:3.1.4.1 3.6.1.9]; K01113 phosphodiesterase/alkaline phosphatase D; K01513 nucleotide pyrophosphatase 
             80146 UXS1; UDP-glucuronate decarboxylase 1 [EC:4.1.1.35]

     00530 Aminosugars metabolism [PATH:hsa00530]

      K02564 10007 GNPDA1, GNPI; glucosamine-6-phosphate deaminase 1 [EC:3.5.99.6]; K02564 glucosamine-6-phosphate isomerase 
      K01504 132789 GNPDA2; glucosamine-6-phosphate deaminase 2 [EC:3.5.99.6]; K01504 glucosamine-6-phosphate isomerase 
      K01443 51005 AMDHD2; amidohydrolase domain containing 2 [EC:3.5.1.25]; K01443 N-acetylglucosamine-6-phosphate deacetylase 
      K01836 5238 PGM3; phosphoglucomutase 3 [EC:5.4.2.2 5.4.2.3]; K01835 phosphoglucomutase; K01836 phosphoacetylglucosamine mutase 
      K00972 6675 UAP1, SPAG2; UDP-N-acteylglucosamine pyrophosphorylase 1 [EC:2.7.7.23]; K00972 UDP-N-acetylglucosamine pyrophosphorylase 
      K01791 10020 GNE, IBM2; glucosamine (UDP-N-acetyl)-2-epimerase/N-acetylmannosamine kinase [EC:5.1.3.14 2.7.1.60]; K00885 N-acylmannosamine kinase; K01791 UDP-N-acetylglucosamine 2-epimerase 
      K01112 29085 PHPT1; phosphohistidine phosphatase 1 [EC:3.1.3.-] 
      K01112 8776 MTMR1; myotubularin related protein 1 [EC:3.1.3.-] 
      K01112 8898 MTMR2, CMT4B; myotubularin related protein 2 [EC:3.1.3.-] 
      K01112 9107 MTMR6; myotubularin related protein 6 [EC:3.1.3.-] 
      K00885 10020 GNE, IBM2; glucosamine (UDP-N-acetyl)-2-epimerase/N-acetylmannosamine kinase [EC:5.1.3.14 2.7.1.60]; K00885 N-acylmannosamine kinase; K01791 UDP-N-acetylglucosamine 2-epimerase 
      K01654 54187 NANS; N-acetylneuraminic acid synthase (sialic acid synthase) [EC:2.5.1.56 2.5.1.57]; K01654 N-acetylneuraminate synthase; K05304 N-acylneuraminate-9-phosphate synthase activity 
      K05304 54187 NANS; N-acetylneuraminic acid synthase (sialic acid synthase) [EC:2.5.1.56 2.5.1.57]; K01654 N-acetylneuraminate synthase; K05304 N-acylneuraminate-9-phosphate synthase activity 
      K00983 55907 CMAS; cytidine monophosphate N-acetylneuraminic acid synthetase [EC:2.7.7.43]; K00983 N-acylneuraminate cytidylyltransferase 
      K00326 1727 CYB5R3; cytochrome b5 reductase 3 [EC:1.6.2.2]; K00326 cytochrome-b5 reductase 
      K00326 51706 CYB5R1, NQO3A2; cytochrome b5 reductase 1 [EC:1.6.2.2]; K00326 cytochrome-b5 reductase 
      K01787 5973 RENBP; renin binding protein [EC:5.1.3.8]; K01787 N-acylglucosamine 2-epimerase 
      K00884 55577 NAGK; N-acetylglucosamine kinase [EC:2.7.1.59]; K00884 N-acetylglucosamine kinase 
      K00820 2673 GFPT1; glutamine-fructose-6-phosphate transaminase 1 [EC:2.6.1.16]; K00820 glucosamine--fructose-6-phosphate aminotransferase (isomerizing) 
      K00820 9945 GFPT2; glutamine-fructose-6-phosphate transaminase 2 [EC:2.6.1.16]; K00820 glucosamine--fructose-6-phosphate aminotransferase (isomerizing) 
      K00621 64841 GNPNAT1; glucosamine-phosphate N-acetyltransferase 1 [EC:2.3.1.4]; K00621 glucosamine-phosphate N-acetyltransferase 
      K00844 3098 HK1; hexokinase 1 [EC:2.7.1.1]; K00844 hexokinase 
      K00844 3099 HK2; hexokinase 2 [EC:2.7.1.1]; K00844 hexokinase 
      K00844 3101 HK3; hexokinase 3 (white cell) [EC:2.7.1.1]; K00844 hexokinase 
      K01183 1118 CHIT1; chitinase 1 (chitotriosidase) [EC:3.2.1.14]; K01183 chitinase [CAZy:GH19] 
      K01183 27159 CHIA; chitinase, acidic [EC:3.2.1.14]; K01183 chitinase [CAZy:GH19] 
      K01207 3073 HEXA; hexosaminidase A (alpha polypeptide) [EC:3.2.1.52]; K01207 beta-N-acetylhexosaminidase 
      K01207 3074 HEXB; hexosaminidase B (beta polypeptide) [EC:3.2.1.52]; K01207 beta-N-acetylhexosaminidase 
      K01238 1486 CTBS, CTB; chitobiase, di-N-acetyl- [EC:3.2.1.-] 
      K01238 55741 C20orf31, EDEM2, C20orf49; chromosome 20 open reading frame 31 [EC:3.2.1.-] 
      K01238 80267 C1orf22, EDEM3; chromosome 1 open reading frame 22 [EC:3.2.1.-] 
      K01238 9695 EDEM1; ER degradation enhancer, mannosidase alpha-like 1 [EC:3.2.1.-] 
             10924 SMPDL3A; sphingomyelin phosphodiesterase, acid-like 3A [EC:3.1.4.-]
             27293 SMPDL3B; sphingomyelin phosphodiesterase, acid-like 3B [EC:3.1.4.-]
             5511 PPP1R8; protein phosphatase 1, regulatory (inhibitor) subunit 8 [EC:3.1.4.-]

     00520 Nucleotide sugars metabolism [PATH:hsa00520]

      K00963 7360 UGP2; UDP-glucose pyrophosphorylase 2 [EC:2.7.7.9]; K00963 UTP--glucose-1-phosphate uridylyltransferase 
      K01710 23483 TGDS; TDP-glucose 4,6-dehydratase [EC:4.2.1.46]; K01710 dTDP-glucose 4,6-dehydratase 
      K01784 2582 GALE; UDP-galactose-4-epimerase [EC:5.1.3.2]; K01784 UDP-glucose 4-epimerase 
      K00965 2592 GALT; galactose-1-phosphate uridylyltransferase [EC:2.7.7.12]; K00965 UDPglucose--hexose-1-phosphate uridylyltransferase 
      K00100 112724 RDH13; retinol dehydrogenase 13 (all-trans and 9-cis) [EC:1.1.1.-] 
      K00100 145226 RDH12; retinol dehydrogenase 12 (all-trans and 9-cis) [EC:1.1.1.-] 
      K00100 51109 RDH11; retinol dehydrogenase 11 (all-trans and 9-cis) [EC:1.1.1.-] 
      K00100 51144 HSD17B12; hydroxysteroid (17-beta) dehydrogenase 12 [EC:1.1.1.-] 
      K00100 57016 AKR1B10; aldo-keto reductase family 1, member B10 (aldose reductase) [EC:1.1.1.-] 
      K00100 57665 RDH14; retinol dehydrogenase 14 (all-trans and 9-cis) [EC:1.1.1.-] 
      K00100 80270 HSD3B7; hydroxy-delta-5-steroid dehydrogenase, 3 beta- and steroid delta-isomerase 7 [EC:1.1.1.-] 
      K00012 7358 UGDH; UDP-glucose dehydrogenase [EC:1.1.1.22]; K00012 UDPglucose 6-dehydrogenase 
      K01238 1486 CTBS, CTB; chitobiase, di-N-acetyl- [EC:3.2.1.-] 
      K01238 55741 C20orf31, EDEM2, C20orf49; chromosome 20 open reading frame 31 [EC:3.2.1.-] 
      K01238 80267 C1orf22, EDEM3; chromosome 1 open reading frame 22 [EC:3.2.1.-] 
      K01238 9695 EDEM1; ER degradation enhancer, mannosidase alpha-like 1 [EC:3.2.1.-] 
             80146 UXS1; UDP-glucuronate decarboxylase 1 [EC:4.1.1.35]

     00620 Pyruvate metabolism [PATH:hsa00620]

      K01895 55902 ACSS2, ACAS2; acyl-CoA synthetase short-chain family member 2 [EC:6.2.1.1]; K01895 acetyl-CoA synthetase 
      K01895 84532 ACSS1, ACAS2L; acyl-CoA synthetase short-chain family member 1 [EC:6.2.1.1]; K01895 acetyl-CoA synthetase 
      K00161 5160 PDHA1; pyruvate dehydrogenase (lipoamide) alpha 1 [EC:1.2.4.1]; K00161 pyruvate dehydrogenase E1 component, alpha subunit 
      K00161 5161 PDHA2; pyruvate dehydrogenase (lipoamide) alpha 2 [EC:1.2.4.1]; K00161 pyruvate dehydrogenase E1 component, alpha subunit 
      K00162 5162 PDHB; pyruvate dehydrogenase (lipoamide) beta [EC:1.2.4.1]; K00162 pyruvate dehydrogenase E1 component, beta subunit 
      K00382 1738 DLD; dihydrolipoamide dehydrogenase (E3 component of pyruvate dehydrogenase complex, 2-oxo-glutarate complex, branched chain keto acid dehydrogenase complex) [EC:1.8.1.4]; K00382 dihydrolipoamide dehydrogenase 
      K00627 1737 DLAT; dihydrolipoamide S-acetyltransferase (E2 component of pyruvate dehydrogenase complex) [EC:2.3.1.12]; K00627 pyruvate dehydrogenase E2 component (dihydrolipoamide acetyltransferase) 
      K00627 8050 PDHX; pyruvate dehydrogenase complex, component X [EC:2.3.1.12]; K00627 pyruvate dehydrogenase E2 component (dihydrolipoamide acetyltransferase) 
      K00873 5313 PKLR; pyruvate kinase, liver and RBC [EC:2.7.1.40]; K00873 pyruvate kinase 
      K00873 5315 PKM2; pyruvate kinase, muscle [EC:2.7.1.40]; K00873 pyruvate kinase 
      K01961 31 ACACA; acetyl-Coenzyme A carboxylase alpha [EC:6.3.4.14 6.4.1.2]; K01946 biotin carboxylase; K01961 acetyl-CoA carboxylase 
      K01961 32 ACACB; acetyl-Coenzyme A carboxylase beta [EC:6.4.1.2 6.3.4.14]; K01946 biotin carboxylase; K01961 acetyl-CoA carboxylase 
      K01512 97 ACYP1; acylphosphatase 1, erythrocyte (common) type [EC:3.6.1.7]; K01512 acylphosphatase 
      K01512 98 ACYP2; acylphosphatase 2, muscle type [EC:3.6.1.7]; K01512 acylphosphatase 
      K00128 217 ALDH2; aldehyde dehydrogenase 2 family (mitochondrial) [EC:1.2.1.3]; K00128 aldehyde dehydrogenase (NAD+) 
      K00128 218 ALDH3A1, ALDH3; aldehyde dehydrogenase 3 family, memberA1 [EC:1.2.1.3 1.2.1.5]; K00128 aldehyde dehydrogenase (NAD+); K00129 aldehyde dehydrogenase (NAD(P)+) 
      K00128 219 ALDH1B1; aldehyde dehydrogenase 1 family, member B1 [EC:1.2.1.3]; K00128 aldehyde dehydrogenase (NAD+) 
      K00128 220 ALDH1A3; aldehyde dehydrogenase 1 family, member A3 [EC:1.2.1.3 1.2.1.5]; K00128 aldehyde dehydrogenase (NAD+); K00129 aldehyde dehydrogenase (NAD(P)+) 
      K00128 223 ALDH9A1; aldehyde dehydrogenase 9 family, member A1 [EC:1.2.1.3 1.2.1.19 1.2.1.47]; K00137 aminobutyraldehyde dehydrogenase; K00128 aldehyde dehydrogenase (NAD+); K00149 4-trimethylammoniobutyraldehyde dehydrogenase 
      K00128 224 ALDH3A2; aldehyde dehydrogenase 3 family, member A2 [EC:1.2.1.3]; K00128 aldehyde dehydrogenase (NAD+) 
      K00128 501 ALDH7A1; aldehyde dehydrogenase 7 family, member A1 [EC:1.2.1.3]; K00128 aldehyde dehydrogenase (NAD+) 
      K01067 134526 ACOT12; acyl-CoA thioesterase 12 [EC:3.1.2.1]; K01067 acetyl-CoA hydrolase 
      K00016 160287 LDHAL6A; lactate dehydrogenase A-like 6A [EC:1.1.1.27]; K00016 L-lactate dehydrogenase 
      K00016 3939 LDHA; lactate dehydrogenase A [EC:1.1.1.27]; K00016 L-lactate dehydrogenase 
      K00016 3945 LDHB; lactate dehydrogenase B [EC:1.1.1.27]; K00016 L-lactate dehydrogenase 
      K00016 3948 LDHC; lactate dehydrogenase C [EC:1.1.1.27]; K00016 L-lactate dehydrogenase 
      K00016 92483 LDHAL6B, LDHAL6; lactate dehydrogenase A-like 6B [EC:1.1.1.27]; K00016 L-lactate dehydrogenase 
      K00017 197257 LDHD; lactate dehydrogenase D [EC:1.1.1.28]; K00017 D-lactate dehydrogenase 
      K01759 2739 GLO1; glyoxalase I [EC:4.4.1.5]; K01759 lactoylglutathione lyase 
      K01069 3029 HAGH; hydroxyacylglutathione hydrolase [EC:3.1.2.6]; K01069 hydroxyacylglutathione hydrolase 
      K01069 84264 HAGHL; hydroxyacylglutathione hydrolase-like [EC:3.1.2.6]; K01069 hydroxyacylglutathione hydrolase 
      K00049 9380 GRHPR; glyoxylate reductase/hydroxypyruvate reductase [EC:1.1.1.79 1.1.1.26]; K00015 glyoxylate reductase; K00049 glyoxylate reductase (NADP+) 
      K00011 231 AKR1B1; aldo-keto reductase family 1, member B1 (aldose reductase) [EC:1.1.1.21]; K00011 aldehyde reductase 
      K00027 4200 ME2; malic enzyme 2, NAD(+)-dependent, mitochondrial [EC:1.1.1.38]; K00027 malate dehydrogenase (oxaloacetate-decarboxylating) 
      K00029 10873 ME3; malic enzyme 3, NADP(+)-dependent, mitochondrial [EC:1.1.1.40]; K00029 malate dehydrogenase (oxaloacetate-decarboxylating)(NADP+) 
      K00029 4199 ME1; malic enzyme 1, NADP(+)-dependent, cytosolic [EC:1.1.1.40]; K00029 malate dehydrogenase (oxaloacetate-decarboxylating)(NADP+) 
      K01959 5091 PC; pyruvate carboxylase [EC:6.4.1.1]; K01959 pyruvate carboxylase subunit A; K01960 pyruvate carboxylase subunit B 
      K01960 5091 PC; pyruvate carboxylase [EC:6.4.1.1]; K01959 pyruvate carboxylase subunit A; K01960 pyruvate carboxylase subunit B 
      K00026 4190 MDH1; malate dehydrogenase 1, NAD (soluble) [EC:1.1.1.37]; K00026 malate dehydrogenase 
      K00026 4191 MDH2; malate dehydrogenase 2, NAD (mitochondrial) [EC:1.1.1.37]; K00026 malate dehydrogenase 
      K01596 5105 PCK1; phosphoenolpyruvate carboxykinase 1 (soluble) [EC:4.1.1.32]; K01596 phosphoenolpyruvate carboxykinase (GTP) 
      K01596 5106 PCK2; phosphoenolpyruvate carboxykinase 2 (mitochondrial) [EC:4.1.1.32]; K01596 phosphoenolpyruvate carboxykinase (GTP) 
      K00626 38 ACAT1, ACAT; acetyl-Coenzyme A acetyltransferase 1 (acetoacetyl Coenzyme A thiolase) [EC:2.3.1.9]; K00626 acetyl-CoA C-acetyltransferase 
      K00626 39 ACAT2; acetyl-Coenzyme A acetyltransferase 2 (acetoacetyl Coenzyme A thiolase) [EC:2.3.1.9]; K00626 acetyl-CoA C-acetyltransferase 

     00630 Glyoxylate and dicarboxylate metabolism [PATH:hsa00630]

      K00026 4190 MDH1; malate dehydrogenase 1, NAD (soluble) [EC:1.1.1.37]; K00026 malate dehydrogenase 
      K00026 4191 MDH2; malate dehydrogenase 2, NAD (mitochondrial) [EC:1.1.1.37]; K00026 malate dehydrogenase 
      K01647 1431 CS; citrate synthase [EC:2.3.3.1]; K01647 citrate synthase 
      K01680 48 ACO1, IREB1; aconitase 1, soluble [EC:4.2.1.3]; K01680 aconitate hydratase 
      K01680 50 ACO2; aconitase 2, mitochondrial [EC:4.2.1.3]; K01680 aconitate hydratase 
      K00104 51179 HAO2; hydroxyacid oxidase 2 (long chain) [EC:1.1.3.15]; K00104 (S)-2-hydroxy-acid oxidase 
      K00104 54363 HAO1; hydroxyacid oxidase (glycolate oxidase) 1 [EC:1.1.3.15]; K00104 (S)-2-hydroxy-acid oxidase 
      K00049 9380 GRHPR; glyoxylate reductase/hydroxypyruvate reductase [EC:1.1.1.79 1.1.1.26]; K00015 glyoxylate reductase; K00049 glyoxylate reductase (NADP+) 
      K01816 81888 HYI; hydroxypyruvate isomerase homolog (E. coli) [EC:5.3.1.22]; K01816 hydroxypyruvate isomerase 
      K00015 9380 GRHPR; glyoxylate reductase/hydroxypyruvate reductase [EC:1.1.1.79 1.1.1.26]; K00015 glyoxylate reductase; K00049 glyoxylate reductase (NADP+) 
      K01491 10797 MTHFD2; methylenetetrahydrofolate dehydrogenase (NADP+ dependent) 2, methenyltetrahydrofolate cyclohydrolase [EC:3.5.4.9 1.5.1.15]; K00295 methylenetetrahydrofolate dehydrogenase (NAD+); K01491 methenyltetrahydrofolate cyclohydrolase 
      K01491 25902 MTHFD1L, FTHFSDC1; methylenetetrahydrofolate dehydrogenase (NADP+ dependent) 1-like [EC:1.5.1.5 6.3.4.3 3.5.4.9]; K00288 methylenetetrahydrofolate dehydrogenase (NADP+); K01491 methenyltetrahydrofolate cyclohydrolase; K01938 formate--tetrahydrofolate ligase 
      K01491 4522 MTHFD1; methylenetetrahydrofolate dehydrogenase (NADP+ dependent) 1, methenyltetrahydrofolate cyclohydrolase, formyltetrahydrofolate synthetase [EC:1.5.1.5 6.3.4.3 3.5.4.9 1.5.1.15]; K00295 methylenetetrahydrofolate dehydrogenase (NAD+); K00288 methylenetetrahydrofolate dehydrogenase (NADP+); K01491 methenyltetrahydrofolate cyclohydrolase; K01938 formate--tetrahydrofolate ligase 
      K01938 25902 MTHFD1L, FTHFSDC1; methylenetetrahydrofolate dehydrogenase (NADP+ dependent) 1-like [EC:1.5.1.5 6.3.4.3 3.5.4.9]; K00288 methylenetetrahydrofolate dehydrogenase (NADP+); K01491 methenyltetrahydrofolate cyclohydrolase; K01938 formate--tetrahydrofolate ligase 
      K01938 4522 MTHFD1; methylenetetrahydrofolate dehydrogenase (NADP+ dependent) 1, methenyltetrahydrofolate cyclohydrolase, formyltetrahydrofolate synthetase [EC:1.5.1.5 6.3.4.3 3.5.4.9 1.5.1.15]; K00295 methylenetetrahydrofolate dehydrogenase (NAD+); K00288 methylenetetrahydrofolate dehydrogenase (NADP+); K01491 methenyltetrahydrofolate cyclohydrolase; K01938 formate--tetrahydrofolate ligase 
      K00288 25902 MTHFD1L, FTHFSDC1; methylenetetrahydrofolate dehydrogenase (NADP+ dependent) 1-like [EC:1.5.1.5 6.3.4.3 3.5.4.9]; K00288 methylenetetrahydrofolate dehydrogenase (NADP+); K01491 methenyltetrahydrofolate cyclohydrolase; K01938 formate--tetrahydrofolate ligase 
      K00288 4522 MTHFD1; methylenetetrahydrofolate dehydrogenase (NADP+ dependent) 1, methenyltetrahydrofolate cyclohydrolase, formyltetrahydrofolate synthetase [EC:1.5.1.5 6.3.4.3 3.5.4.9 1.5.1.15]; K00295 methylenetetrahydrofolate dehydrogenase (NAD+); K00288 methylenetetrahydrofolate dehydrogenase (NADP+); K01491 methenyltetrahydrofolate cyclohydrolase; K01938 formate--tetrahydrofolate ligase 
      K01432 125061 AFMID; arylformamidase [EC:3.5.1.9]; K01432 arylformamidase 

     00640 Propanoate metabolism [PATH:hsa00640]

      K00626 38 ACAT1, ACAT; acetyl-Coenzyme A acetyltransferase 1 (acetoacetyl Coenzyme A thiolase) [EC:2.3.1.9]; K00626 acetyl-CoA C-acetyltransferase 
      K00626 39 ACAT2; acetyl-Coenzyme A acetyltransferase 2 (acetoacetyl Coenzyme A thiolase) [EC:2.3.1.9]; K00626 acetyl-CoA C-acetyltransferase 
      K01895 55902 ACSS2, ACAS2; acyl-CoA synthetase short-chain family member 2 [EC:6.2.1.1]; K01895 acetyl-CoA synthetase 
      K01895 84532 ACSS1, ACAS2L; acyl-CoA synthetase short-chain family member 1 [EC:6.2.1.1]; K01895 acetyl-CoA synthetase 
      K00249 33 ACADL; acyl-Coenzyme A dehydrogenase, long chain [EC:1.3.99.13 1.3.99.3]; K00255 long-chain-acyl-CoA dehydrogenase; K00249 acyl-CoA dehydrogenase 
      K00249 34 ACADM; acyl-Coenzyme A dehydrogenase, C-4 to C-12 straight chain [EC:1.3.99.3]; K00249 acyl-CoA dehydrogenase 
      K00249 80724 ACAD10; acyl-Coenzyme A dehydrogenase family, member 10 [EC:1.3.99.3]; K00249 acyl-CoA dehydrogenase 
      K00249 84129 ACAD11; acyl-Coenzyme A dehydrogenase family, member 11 [EC:1.3.99.3]; K00249 acyl-CoA dehydrogenase 
      K00224 1718 DHCR24; 24-dehydrocholesterol reductase [EC:1.3.1.-] 
      K07515 3030 HADHA; hydroxyacyl-Coenzyme A dehydrogenase/3-ketoacyl-Coenzyme A thiolase/enoyl-Coenzyme A hydratase (trifunctional protein), alpha subunit [EC:4.2.1.17 1.1.1.211]; K07515 enoyl-CoA hydratase; K07510 long-chain 3-hydroxyacyl-CoA dehydrogenase 
      K07514 1962 EHHADH; enoyl-Coenzyme A, hydratase/3-hydroxyacyl Coenzyme A dehydrogenase [EC:4.2.1.17 1.1.1.35 5.3.3.8]; K07514 enoyl-CoA hydratase; K07516 3-hydroxyacyl-CoA dehydrogenase; K07517 3,2-trans-enoyl-CoA isomerase 
      K07511 1892 ECHS1; enoyl Coenzyme A hydratase, short chain, 1, mitochondrial [EC:4.2.1.17]; K07511 enoyl-CoA hydratase 
      K01913 11000 SLC27A3; solute carrier family 27 (fatty acid transporter), member 3 [EC:6.2.1.-] 
      K01913 11001 SLC27A2, FACVL1; solute carrier family 27 (fatty acid transporter), member 2 [EC:6.2.1.-] 
      K01961 31 ACACA; acetyl-Coenzyme A carboxylase alpha [EC:6.3.4.14 6.4.1.2]; K01946 biotin carboxylase; K01961 acetyl-CoA carboxylase 
      K01961 32 ACACB; acetyl-Coenzyme A carboxylase beta [EC:6.4.1.2 6.3.4.14]; K01946 biotin carboxylase; K01961 acetyl-CoA carboxylase 
      K01578 23417 MLYCD; malonyl-CoA decarboxylase [EC:4.1.1.9]; K01578 malonyl-CoA decarboxylase 
      K00823 18 ABAT; 4-aminobutyrate aminotransferase [EC:2.6.1.19 2.6.1.22]; K00823 4-aminobutyrate aminotransferase; K07250 (S)-3-amino-2-methylpropionate transaminase 
      K01965 5095 PCCA; propionyl Coenzyme A carboxylase, alpha polypeptide [EC:6.4.1.3]; K01965 propionyl-CoA carboxylase alpha chain 
      K01966 5096 PCCB; propionyl Coenzyme A carboxylase, beta polypeptide [EC:6.4.1.3]; K01966 propionyl-CoA carboxylase beta chain 
      K05606 84693 MCEE; methylmalonyl CoA epimerase [EC:5.1.99.1]; K05606 methylmalonyl-CoA epimerase 
      K01849 4594 MUT; methylmalonyl Coenzyme A mutase [EC:5.4.99.2]; K01848 methylmalonyl-CoA mutase, N-terminal domain; K01849 methylmalonyl-CoA mutase, C-terminal domain 
      K01848 4594 MUT; methylmalonyl Coenzyme A mutase [EC:5.4.99.2]; K01848 methylmalonyl-CoA mutase, N-terminal domain; K01849 methylmalonyl-CoA mutase, C-terminal domain 
      K01899 8802 SUCLG1; succinate-CoA ligase, GDP-forming, alpha subunit [EC:6.2.1.4]; K01899 succinate--CoA ligase (GDP-forming) alpha chain 
      K01900 283398 LOC283398; similar to Succinyl-CoA ligase [GDP-forming] beta-chain, mitochondrial precursor (Succinyl-CoA synthetase, betaG chain) (SCS-betaG) (GTP-specific succinyl-CoA synthetase beta subunit) [EC:6.2.1.4]; K01900 succinate--CoA ligase (GDP-forming) beta chain 
      K01900 8801 SUCLG2; succinate-CoA ligase, GDP-forming, beta subunit [EC:6.2.1.4]; K01900 succinate--CoA ligase (GDP-forming) beta chain 
      K01903 8803 SUCLA2; succinate-CoA ligase, ADP-forming, beta subunit [EC:6.2.1.5]; K01903 succinyl-CoA synthetase beta chain 
      K00140 4329 ALDH6A1; aldehyde dehydrogenase 6 family, member A1 [EC:1.2.1.27]; K00140 methylmalonate-semialdehyde dehydrogenase 
      K00128 217 ALDH2; aldehyde dehydrogenase 2 family (mitochondrial) [EC:1.2.1.3]; K00128 aldehyde dehydrogenase (NAD+) 
      K00128 218 ALDH3A1, ALDH3; aldehyde dehydrogenase 3 family, memberA1 [EC:1.2.1.3 1.2.1.5]; K00128 aldehyde dehydrogenase (NAD+); K00129 aldehyde dehydrogenase (NAD(P)+) 
      K00128 219 ALDH1B1; aldehyde dehydrogenase 1 family, member B1 [EC:1.2.1.3]; K00128 aldehyde dehydrogenase (NAD+) 
      K00128 220 ALDH1A3; aldehyde dehydrogenase 1 family, member A3 [EC:1.2.1.3 1.2.1.5]; K00128 aldehyde dehydrogenase (NAD+); K00129 aldehyde dehydrogenase (NAD(P)+) 
      K00128 223 ALDH9A1; aldehyde dehydrogenase 9 family, member A1 [EC:1.2.1.3 1.2.1.19 1.2.1.47]; K00137 aminobutyraldehyde dehydrogenase; K00128 aldehyde dehydrogenase (NAD+); K00149 4-trimethylammoniobutyraldehyde dehydrogenase 
      K00128 224 ALDH3A2; aldehyde dehydrogenase 3 family, member A2 [EC:1.2.1.3]; K00128 aldehyde dehydrogenase (NAD+) 
      K00128 501 ALDH7A1; aldehyde dehydrogenase 7 family, member A1 [EC:1.2.1.3]; K00128 aldehyde dehydrogenase (NAD+) 
      K00016 160287 LDHAL6A; lactate dehydrogenase A-like 6A [EC:1.1.1.27]; K00016 L-lactate dehydrogenase 
      K00016 3939 LDHA; lactate dehydrogenase A [EC:1.1.1.27]; K00016 L-lactate dehydrogenase 
      K00016 3945 LDHB; lactate dehydrogenase B [EC:1.1.1.27]; K00016 L-lactate dehydrogenase 
      K00016 3948 LDHC; lactate dehydrogenase C [EC:1.1.1.27]; K00016 L-lactate dehydrogenase 
      K00016 92483 LDHAL6B, LDHAL6; lactate dehydrogenase A-like 6B [EC:1.1.1.27]; K00016 L-lactate dehydrogenase 

     00650 Butanoate metabolism [PATH:hsa00650]

      K00626 38 ACAT1, ACAT; acetyl-Coenzyme A acetyltransferase 1 (acetoacetyl Coenzyme A thiolase) [EC:2.3.1.9]; K00626 acetyl-CoA C-acetyltransferase 
      K00626 39 ACAT2; acetyl-Coenzyme A acetyltransferase 2 (acetoacetyl Coenzyme A thiolase) [EC:2.3.1.9]; K00626 acetyl-CoA C-acetyltransferase 
      K00022 3028 HADH2; hydroxyacyl-Coenzyme A dehydrogenase, type II [EC:1.1.1.35]; K00022 3-hydroxyacyl-CoA dehydrogenase 
      K00022 3033 HADHSC; L-3-hydroxyacyl-Coenzyme A dehydrogenase, short chain [EC:1.1.1.35]; K00022 3-hydroxyacyl-CoA dehydrogenase 
      K00022 3295 HSD17B4; hydroxysteroid (17-beta) dehydrogenase 4 [EC:1.1.1.35 4.2.1.107]; K00022 3-hydroxyacyl-CoA dehydrogenase; K08078 3a,7a,12a-trihydroxy-5b-cholest-24-enoyl-CoA hydratase 
      K07516 1962 EHHADH; enoyl-Coenzyme A, hydratase/3-hydroxyacyl Coenzyme A dehydrogenase [EC:4.2.1.17 1.1.1.35 5.3.3.8]; K07514 enoyl-CoA hydratase; K07516 3-hydroxyacyl-CoA dehydrogenase; K07517 3,2-trans-enoyl-CoA isomerase 
      K07515 3030 HADHA; hydroxyacyl-Coenzyme A dehydrogenase/3-ketoacyl-Coenzyme A thiolase/enoyl-Coenzyme A hydratase (trifunctional protein), alpha subunit [EC:4.2.1.17 1.1.1.211]; K07515 enoyl-CoA hydratase; K07510 long-chain 3-hydroxyacyl-CoA dehydrogenase 
      K07514 1962 EHHADH; enoyl-Coenzyme A, hydratase/3-hydroxyacyl Coenzyme A dehydrogenase [EC:4.2.1.17 1.1.1.35 5.3.3.8]; K07514 enoyl-CoA hydratase; K07516 3-hydroxyacyl-CoA dehydrogenase; K07517 3,2-trans-enoyl-CoA isomerase 
      K07511 1892 ECHS1; enoyl Coenzyme A hydratase, short chain, 1, mitochondrial [EC:4.2.1.17]; K07511 enoyl-CoA hydratase 
      K00248 35 ACADS; acyl-Coenzyme A dehydrogenase, C-2 to C-3 short chain [EC:1.3.99.2]; K00248 butyryl-CoA dehydrogenase 
      K01896 116285 ACSM1, BUCS1; acyl-CoA synthetase medium-chain family member 1 [EC:6.2.1.2]; K01896 butyryl-CoA synthetase 
      K00100 112724 RDH13; retinol dehydrogenase 13 (all-trans and 9-cis) [EC:1.1.1.-] 
      K00100 145226 RDH12; retinol dehydrogenase 12 (all-trans and 9-cis) [EC:1.1.1.-] 
      K00100 51109 RDH11; retinol dehydrogenase 11 (all-trans and 9-cis) [EC:1.1.1.-] 
      K00100 51144 HSD17B12; hydroxysteroid (17-beta) dehydrogenase 12 [EC:1.1.1.-] 
      K00100 57016 AKR1B10; aldo-keto reductase family 1, member B10 (aldose reductase) [EC:1.1.1.-] 
      K00100 57665 RDH14; retinol dehydrogenase 14 (all-trans and 9-cis) [EC:1.1.1.-] 
      K00100 80270 HSD3B7; hydroxy-delta-5-steroid dehydrogenase, 3 beta- and steroid delta-isomerase 7 [EC:1.1.1.-] 
      K00680 114799 ESCO1; establishment of cohesion 1 homolog 1 (S. cerevisiae) [EC:2.3.1.-] 
      K00680 157570 ESCO2, RBS; establishment of cohesion 1 homolog 2 (S. cerevisiae) [EC:2.3.1.-] 
      K00680 1629 DBT; dihydrolipoamide branched chain transacylase E2 [EC:2.3.1.-] 
      K00680 23522 MYST4; MYST histone acetyltransferase (monocytic leukemia) 4 [EC:2.3.1.48 2.3.1.-]; K00653 histone acetyltransferase 
      K00680 24142 NAT6; N-acetyltransferase 6 [EC:2.3.1.-] 
      K00680 51100 SH3GLB1; SH3-domain GRB2-like endophilin B1 [EC:2.3.1.-] 
      K00680 51126 NAT5; N-acetyltransferase 5 (ARD1 homolog, S. cerevisiae) [EC:2.3.1.-] 
      K00680 7994 MYST3, ZNF220, RUNXBP2; MYST histone acetyltransferase (monocytic leukemia) 3 [EC:2.3.1.48 2.3.1.-]; K00653 histone acetyltransferase 
      K00680 80339 ADPN, C22orf20; adiponutrin [EC:2.3.1.- 3.1.1.3]; K01046 triacylglycerol lipase 
      K00680 8260 ARD1A; ARD1 homolog A, N-acetyltransferase (S. cerevisiae) [EC:2.3.1.-] 
      K01066 13 AADAC; arylacetamide deacetylase (esterase) [EC:3.1.1.-]; K01066 esterase / lipase 
      K01066 51400 PPME1; protein phosphatase methylesterase 1 [EC:3.1.1.-]; K01066 esterase / lipase 
      K01066 80821 DDHD1; DDHD domain containing 1 [EC:3.1.1.-]; K01066 esterase / lipase 
      K01066 9588 PRDX6; peroxiredoxin 6 [EC:1.11.1.15 3.1.1.- 1.11.1.7]; K03386 peroxiredoxin (alkyl hydroperoxide reductase subunit C); K00430 peroxidase; K01066 esterase / lipase 
      K00109 79944 L2HGDH, C14orf160; L-2-hydroxyglutarate dehydrogenase [EC:1.1.99.2]; K00109 2-hydroxyglutarate dehydrogenase 
      K00139 7915 ALDH5A1; aldehyde dehydrogenase 5 family, member A1 (succinate-semialdehyde dehydrogenase) [EC:1.2.1.24]; K00139 succinate-semialdehyde dehydrogenase 
      K00823 18 ABAT; 4-aminobutyrate aminotransferase [EC:2.6.1.19 2.6.1.22]; K00823 4-aminobutyrate aminotransferase; K07250 (S)-3-amino-2-methylpropionate transaminase 
      K01580 2571 GAD1; glutamate decarboxylase 1 (brain, 67kDa) [EC:4.1.1.15]; K01580 glutamate decarboxylase 
      K01580 2572 GAD2; glutamate decarboxylase 2 (pancreatic islets and brain, 65kDa) [EC:4.1.1.15]; K01580 glutamate decarboxylase 
      K01641 3157 HMGCS1; 3-hydroxy-3-methylglutaryl-Coenzyme A synthase 1 (soluble) [EC:2.3.3.10]; K01641 hydroxymethylglutaryl-CoA synthase 
      K01641 3158 HMGCS2; 3-hydroxy-3-methylglutaryl-Coenzyme A synthase 2 (mitochondrial) [EC:2.3.3.10]; K01641 hydroxymethylglutaryl-CoA synthase 
      K01640 3155 HMGCL; 3-hydroxymethyl-3-methylglutaryl-Coenzyme A lyase (hydroxymethylglutaricaciduria) [EC:4.1.3.4]; K01640 hydroxymethylglutaryl-CoA lyase 
      K01028 5019 OXCT1, OXCT; 3-oxoacid CoA transferase 1 [EC:2.8.3.5]; K01028 3-oxoacid CoA-transferase subunit A; K01029 3-oxoacid CoA-transferase subunit B 
      K01028 64064 OXCT2; 3-oxoacid CoA transferase 2 [EC:2.8.3.5]; K01028 3-oxoacid CoA-transferase subunit A; K01029 3-oxoacid CoA-transferase subunit B 
      K01029 5019 OXCT1, OXCT; 3-oxoacid CoA transferase 1 [EC:2.8.3.5]; K01028 3-oxoacid CoA-transferase subunit A; K01029 3-oxoacid CoA-transferase subunit B 
      K01029 64064 OXCT2; 3-oxoacid CoA transferase 2 [EC:2.8.3.5]; K01028 3-oxoacid CoA-transferase subunit A; K01029 3-oxoacid CoA-transferase subunit B 
      K01907 65985 AACS; acetoacetyl-CoA synthetase [EC:6.2.1.16]; K01907 acetoacetyl-CoA synthetase 
      K00019 622 BDH1, BDH; 3-hydroxybutyrate dehydrogenase, type 1 [EC:1.1.1.30]; K00019 3-hydroxybutyrate dehydrogenase 
      K00128 217 ALDH2; aldehyde dehydrogenase 2 family (mitochondrial) [EC:1.2.1.3]; K00128 aldehyde dehydrogenase (NAD+) 
      K00128 218 ALDH3A1, ALDH3; aldehyde dehydrogenase 3 family, memberA1 [EC:1.2.1.3 1.2.1.5]; K00128 aldehyde dehydrogenase (NAD+); K00129 aldehyde dehydrogenase (NAD(P)+) 
      K00128 219 ALDH1B1; aldehyde dehydrogenase 1 family, member B1 [EC:1.2.1.3]; K00128 aldehyde dehydrogenase (NAD+) 
      K00128 220 ALDH1A3; aldehyde dehydrogenase 1 family, member A3 [EC:1.2.1.3 1.2.1.5]; K00128 aldehyde dehydrogenase (NAD+); K00129 aldehyde dehydrogenase (NAD(P)+) 
      K00128 223 ALDH9A1; aldehyde dehydrogenase 9 family, member A1 [EC:1.2.1.3 1.2.1.19 1.2.1.47]; K00137 aminobutyraldehyde dehydrogenase; K00128 aldehyde dehydrogenase (NAD+); K00149 4-trimethylammoniobutyraldehyde dehydrogenase 
      K00128 224 ALDH3A2; aldehyde dehydrogenase 3 family, member A2 [EC:1.2.1.3]; K00128 aldehyde dehydrogenase (NAD+) 
      K00128 501 ALDH7A1; aldehyde dehydrogenase 7 family, member A1 [EC:1.2.1.3]; K00128 aldehyde dehydrogenase (NAD+) 
      K00161 5160 PDHA1; pyruvate dehydrogenase (lipoamide) alpha 1 [EC:1.2.4.1]; K00161 pyruvate dehydrogenase E1 component, alpha subunit 
      K00161 5161 PDHA2; pyruvate dehydrogenase (lipoamide) alpha 2 [EC:1.2.4.1]; K00161 pyruvate dehydrogenase E1 component, alpha subunit 
      K00162 5162 PDHB; pyruvate dehydrogenase (lipoamide) beta [EC:1.2.4.1]; K00162 pyruvate dehydrogenase E1 component, beta subunit 
      K01651 10994 ILVBL; ilvB (bacterial acetolactate synthase)-like [EC:2.2.1.6]; K01651 acetolactate synthase 

     00660 C5-Branched dibasic acid metabolism [PATH:hsa00660]

      K01651 10994 ILVBL; ilvB (bacterial acetolactate synthase)-like [EC:2.2.1.6]; K01651 acetolactate synthase 
      K01903 8803 SUCLA2; succinate-CoA ligase, ADP-forming, beta subunit [EC:6.2.1.5]; K01903 succinyl-CoA synthetase beta chain 

     00031 Inositol metabolism [PATH:hsa00031]

      K00140 4329 ALDH6A1; aldehyde dehydrogenase 6 family, member A1 [EC:1.2.1.27]; K00140 methylmalonate-semialdehyde dehydrogenase 
      K01803 388642 LOC388642; rcTPI1 [EC:5.3.1.1]; K01803 triosephosphate isomerase (TIM) 
      K01803 7167 TPI1; triosephosphate isomerase 1 [EC:5.3.1.1]; K01803 triosephosphate isomerase (TIM) 

     00562 Inositol phosphate metabolism [PATH:hsa00562]

      K00914 5289 PIK3C3; phosphoinositide-3-kinase, class 3 [EC:2.7.1.137]; K00914 phosphatidylinositol 3-kinase 
      K00888 5297 PIK4CA; phosphatidylinositol 4-kinase, catalytic, alpha polypeptide [EC:2.7.1.67]; K00888 phosphatidylinositol 4-kinase 
      K00888 5298 PIK4CB; phosphatidylinositol 4-kinase, catalytic, beta polypeptide [EC:2.7.1.67]; K00888 phosphatidylinositol 4-kinase 
      K00889 200576 PIP5K3; phosphatidylinositol-3-phosphate/phosphatidylinositol 5-kinase, type III [EC:2.7.1.68]; K00889 1-phosphatidylinositol-4-phosphate 5-kinase 
      K00889 23396 PIP5K1C; phosphatidylinositol-4-phosphate 5-kinase, type I, gamma [EC:2.7.1.68]; K00889 1-phosphatidylinositol-4-phosphate 5-kinase 
      K00889 5305 PIP5K2A; phosphatidylinositol-4-phosphate 5-kinase, type II, alpha [EC:2.7.1.68]; K00889 1-phosphatidylinositol-4-phosphate 5-kinase 
      K00889 79837 PIP5K2C; phosphatidylinositol-4-phosphate 5-kinase, type II, gamma [EC:2.7.1.68]; K00889 1-phosphatidylinositol-4-phosphate 5-kinase 
      K00889 8394 PIP5K1A; phosphatidylinositol-4-phosphate 5-kinase, type I, alpha [EC:2.7.1.68]; K00889 1-phosphatidylinositol-4-phosphate 5-kinase 
      K00889 8395 PIP5K1B; phosphatidylinositol-4-phosphate 5-kinase, type I, beta [EC:2.7.1.68]; K00889 1-phosphatidylinositol-4-phosphate 5-kinase 
      K00889 8396 PIP5K2B; phosphatidylinositol-4-phosphate 5-kinase, type II, beta [EC:2.7.1.68]; K00889 1-phosphatidylinositol-4-phosphate 5-kinase 
      K01099 4952 OCRL; oculocerebrorenal syndrome of Lowe [EC:3.1.3.36]; K01099 phosphatidylinositol-bisphosphatase 
      K01099 56623 INPP5E; inositol polyphosphate-5-phosphatase, 72 kDa [EC:3.1.3.36]; K01099 phosphatidylinositol-bisphosphatase 
      K01099 8867 SYNJ1; synaptojanin 1 [EC:3.1.3.36]; K01099 phosphatidylinositol-bisphosphatase 
      K01099 8871 SYNJ2; synaptojanin 2 [EC:3.1.3.36]; K01099 phosphatidylinositol-bisphosphatase 
      K05858 23236 PLCB1; phospholipase C, beta 1 (phosphoinositide-specific) [EC:3.1.4.11]; K05858 phospholipase C, beta 
      K05858 5330 PLCB2; phospholipase C, beta 2 [EC:3.1.4.11]; K05858 phospholipase C, beta 
      K05858 5331 PLCB3; phospholipase C, beta 3 (phosphatidylinositol-specific) [EC:3.1.4.11]; K05858 phospholipase C, beta 
      K05858 5332 PLCB4; phospholipase C, beta 4 [EC:3.1.4.11]; K05858 phospholipase C, beta 
      K05857 113026 PLCD3; phospholipase C, delta 3 [EC:3.1.4.11]; K05857 phospholipase C, delta 
      K05857 5333 PLCD1; phospholipase C, delta 1 [EC:3.1.4.11]; K05857 phospholipase C, delta 
      K05857 84812 PLCD4; phospholipase C, delta 4 [EC:3.1.4.11]; K05857 phospholipase C, delta 
      K05860 51196 PLCE1; phospholipase C, epsilon 1; K05860 phospholipase C, epsilon 
      K05859 5335 PLCG1, PLC1; phospholipase C, gamma 1 [EC:3.1.4.11]; K05859 phospholipase C, gamma 
      K05859 5336 PLCG2; phospholipase C, gamma 2 (phosphatidylinositol-specific) [EC:3.1.4.11]; K05859 phospholipase C, gamma 
      K05861 89869 PLCZ1; phospholipase C, zeta 1; K05861 phospholipase C, zeta 
      K00922 5290 PIK3CA; phosphoinositide-3-kinase, catalytic, alpha polypeptide [EC:2.7.1.153]; K00922 phosphatidylinositol-4,5-bisphosphate 3-kinase 
      K00922 5291 PIK3CB; phosphoinositide-3-kinase, catalytic, beta polypeptide [EC:2.7.1.153]; K00922 phosphatidylinositol-4,5-bisphosphate 3-kinase 
      K00922 5293 PIK3CD; phosphoinositide-3-kinase, catalytic, delta polypeptide [EC:2.7.1.153]; K00922 phosphatidylinositol-4,5-bisphosphate 3-kinase 
      K00922 5294 PIK3CG; phosphoinositide-3-kinase, catalytic, gamma polypeptide [EC:2.7.1.153]; K00922 phosphatidylinositol-4,5-bisphosphate 3-kinase 
      K01110 5728 PTEN, BZS, MHAM; phosphatase and tensin homolog (mutated in multiple advanced cancers 1) [EC:3.1.3.67]; K01110 phosphatidylinositol-3,4,5-trisphosphate 3-phosphatase 
      K01092 3612 IMPA1; inositol(myo)-1(or 4)-monophosphatase 1 [EC:3.1.3.25]; K01092 myo-inositol-1(or 4)-monophosphatase 
      K01092 3613 IMPA2; inositol(myo)-1(or 4)-monophosphatase 2 [EC:3.1.3.25]; K01092 myo-inositol-1(or 4)-monophosphatase 
      K01109 3631 INPP4A; inositol polyphosphate-4-phosphatase, type I, 107kDa [EC:3.1.3.66]; K01109 inositol polyphosphate-4-phosphatase 
      K01109 8821 INPP4B; inositol polyphosphate-4-phosphatase, type II, 105kDa [EC:3.1.3.66]; K01109 inositol polyphosphate-4-phosphatase 
      K01107 3628 INPP1; inositol polyphosphate-1-phosphatase [EC:3.1.3.57]; K01107 inositol polyphosphate 1-phosphatase 
      K01106 27124 PIB5PA; phosphatidylinositol (4,5) bisphosphate 5-phosphatase, A [EC:3.1.3.56]; K01106 inositol-1,4,5-trisphosphate 5-phosphatase 
      K01106 3632 INPP5A; inositol polyphosphate-5-phosphatase, 40kDa [EC:3.1.3.56]; K01106 inositol-1,4,5-trisphosphate 5-phosphatase 
      K01106 3633 INPP5B; inositol polyphosphate-5-phosphatase, 75kDa [EC:3.1.3.56]; K01106 inositol-1,4,5-trisphosphate 5-phosphatase 
      K01106 3636 INPPL1; inositol polyphosphate phosphatase-like 1 [EC:3.1.3.56]; K01106 inositol-1,4,5-trisphosphate 5-phosphatase 
      K01106 51763 SKIP; skeletal muscle and kidney enriched inositol phosphatase [EC:3.1.3.56]; K01106 inositol-1,4,5-trisphosphate 5-phosphatase 
      K03103 9562 MINPP1; multiple inositol polyphosphate histidine phosphatase, 1 [EC:3.1.3.62]; K03103 multiple inositol-polyphosphate phosphatase 
      K00911 3706 ITPKA; inositol 1,4,5-trisphosphate 3-kinase A [EC:2.7.1.127]; K00911 1D-myo-inositol-triphosphate 3-kinase 
      K00911 3707 ITPKB; inositol 1,4,5-trisphosphate 3-kinase B [EC:2.7.1.127]; K00911 1D-myo-inositol-triphosphate 3-kinase 
      K00328 253430 IPMK; inositol polyphosphate multikinase [EC:2.7.1.151]; K00328 inositol-polyphosphate multikinase 
      K00924 23729 CARKL; carbohydrate kinase-like [EC:2.7.1.-] 
      K00924 27231 ITGB1BP3; integrin beta 1 binding protein 3 [EC:2.7.1.-] 
      K00924 54981 C9orf95; chromosome 9 open reading frame 95 [EC:2.7.1.-] 
      K00924 64122 FN3K; fructosamine 3 kinase [EC:2.7.1.-] 
      K00924 8798 DYRK4; dual-specificity tyrosine-(Y)-phosphorylation regulated kinase 4 [EC:2.7.1.-] 
      K00924 9451 EIF2AK3; eukaryotic translation initiation factor 2-alpha kinase 3 [EC:2.7.1.-] 
      K01858 51477 ISYNA1; myo-inositol 1-phosphate synthase A1 [EC:5.5.1.4]; K01858 myo-inositol-1-phosphate synthase 
      K00469 55586 MIOX; myo-inositol oxygenase [EC:1.13.99.1]; K00469 inositol oxygenase 

   01120 Energy Metabolism

     00190 Oxidative phosphorylation [PATH:hsa00190]

      K00329 51079 NDUFA13; NADH dehydrogenase (ubiquinone) 1 alpha subcomplex, 13 [EC:1.6.5.3 1.6.99.3]; K00329 NADH dehydrogenase; K00356 NADH dehydrogenase 
      K00329 54539 NDUFB11; NADH dehydrogenase (ubiquinone) 1 beta subcomplex, 11, 17.3kDa [EC:1.6.5.3 1.6.99.3]; K00329 NADH dehydrogenase; K00356 NADH dehydrogenase 
      K00329 55967 NDUFA12; NADH dehydrogenase (ubiquinone) 1 alpha subcomplex, 12 [EC:1.6.99.3 1.6.5.3]; K00329 NADH dehydrogenase; K00356 NADH dehydrogenase 
      K03878 4535 ND1; NADH dehydrogenase subunit 1 [EC:1.6.5.3]; K03878 NADH dehydrogenase I subunit 1 
      K03879 4536 ND2; NADH dehydrogenase subunit 2 [EC:1.6.5.3]; K03879 NADH dehydrogenase I subunit 2 
      K03880 4537 ND3; NADH dehydrogenase subunit 3 [EC:1.6.5.3]; K03880 NADH dehydrogenase I subunit 3 
      K03881 4538 ND4, MT-ND4, MTND4; NADH dehydrogenase subunit 4 [EC:1.6.5.3]; K03881 NADH dehydrogenase I subunit 4 
      K03882 4539 ND4L; NADH dehydrogenase subunit 4L [EC:1.6.5.3]; K03882 NADH dehydrogenase I subunit 4L 
      K03883 4540 ND5; NADH dehydrogenase subunit 5 [EC:1.6.5.3]; K03883 NADH dehydrogenase I subunit 5 
      K03884 4541 ND6; NADH dehydrogenase subunit 6 [EC:1.6.5.3]; K03884 NADH dehydrogenase I subunit 6 
      K03934 4719 NDUFS1; NADH dehydrogenase (ubiquinone) Fe-S protein 1, 75kDa (NADH-coenzyme Q reductase) [EC:1.6.5.3 1.6.99.3]; K03934 NADH dehydrogenase (ubiquinone) Fe-S protein 1 
      K03935 4720 NDUFS2; NADH dehydrogenase (ubiquinone) Fe-S protein 2, 49kDa (NADH-coenzyme Q reductase) [EC:1.6.5.3 1.6.99.3]; K03935 NADH dehydrogenase (ubiquinone) Fe-S protein 2 
      K03936 4722 NDUFS3; NADH dehydrogenase (ubiquinone) Fe-S protein 3, 30kDa (NADH-coenzyme Q reductase) [EC:1.6.5.3 1.6.99.3]; K03936 NADH dehydrogenase (ubiquinone) Fe-S protein 3 
      K03937 4724 NDUFS4; NADH dehydrogenase (ubiquinone) Fe-S protein 4, 18kDa (NADH-coenzyme Q reductase) [EC:1.6.5.3 1.6.99.3]; K03937 NADH dehydrogenase (ubiquinone) Fe-S protein 4 
      K03938 4725 NDUFS5; NADH dehydrogenase (ubiquinone) Fe-S protein 5, 15kDa (NADH-coenzyme Q reductase) [EC:1.6.5.3 1.6.99.3]; K03938 NADH dehydrogenase (ubiquinone) Fe-S protein 5 
      K03939 4726 NDUFS6; NADH dehydrogenase (ubiquinone) Fe-S protein 6, 13kDa (NADH-coenzyme Q reductase) [EC:1.6.5.3 1.6.99.3]; K03939 NADH dehydrogenase (ubiquinone) Fe-S protein 6 
      K03940 374291 NDUFS7; NADH dehydrogenase (ubiquinone) Fe-S protein 7, 20kDa (NADH-coenzyme Q reductase) [EC:1.6.5.3 1.6.99.3]; K03940 NADH dehydrogenase (ubiquinone) Fe-S protein 7 
      K03941 4728 NDUFS8; NADH dehydrogenase (ubiquinone) Fe-S protein 8, 23kDa (NADH-coenzyme Q reductase) [EC:1.6.5.3 1.6.99.3]; K03941 NADH dehydrogenase (ubiquinone) Fe-S protein 8 
      K03942 4723 NDUFV1; NADH dehydrogenase (ubiquinone) flavoprotein 1, 51kDa [EC:1.6.5.3 1.6.99.3]; K03942 NADH dehydrogenase (ubiquinone) flavoprotein 1 
      K03943 4729 NDUFV2; NADH dehydrogenase (ubiquinone) flavoprotein 2, 24kDa [EC:1.6.5.3 1.6.99.3]; K03943 NADH dehydrogenase (ubiquinone) flavoprotein 2 
      K03944 4731 NDUFV3; NADH dehydrogenase (ubiquinone) flavoprotein 3, 10kDa [EC:1.6.5.3 1.6.99.3]; K03944 NADH dehydrogenase (ubiquinone) flavoprotein 3 
      K03945 4694 NDUFA1; NADH dehydrogenase (ubiquinone) 1 alpha subcomplex, 1, 7.5kDa [EC:1.6.5.3 1.6.99.3]; K03945 NADH dehydrogenase (ubiquinone) 1 alpha subcomplex 1 
      K03946 4695 NDUFA2; NADH dehydrogenase (ubiquinone) 1 alpha subcomplex, 2, 8kDa [EC:1.6.5.3 1.6.99.3]; K03946 NADH dehydrogenase (ubiquinone) 1 alpha subcomplex 2 
      K03947 4696 NDUFA3; NADH dehydrogenase (ubiquinone) 1 alpha subcomplex, 3, 9kDa [EC:1.6.5.3 1.6.99.3]; K03947 NADH dehydrogenase (ubiquinone) 1 alpha subcomplex 3 
      K03948 4697 NDUFA4; NADH dehydrogenase (ubiquinone) 1 alpha subcomplex, 4, 9kDa [EC:1.6.5.3 1.6.99.3]; K03948 NADH dehydrogenase (ubiquinone) 1 alpha subcomplex 4 
      K03948 56901 LOC56901, NDUFA4L2; NADH:ubiquinone oxidoreductase MLRQ subunit homolog [EC:1.6.5.3 1.6.99.3]; K03948 NADH dehydrogenase (ubiquinone) 1 alpha subcomplex 4 
      K03949 4698 NDUFA5; NADH dehydrogenase (ubiquinone) 1 alpha subcomplex, 5, 13kDa [EC:1.6.5.3 1.6.99.3]; K03949 NADH dehydrogenase (ubiquinone) 1 alpha subcomplex 5 
      K03950 4700 NDUFA6; NADH dehydrogenase (ubiquinone) 1 alpha subcomplex, 6, 14kDa [EC:1.6.5.3 1.6.99.3]; K03950 NADH dehydrogenase (ubiquinone) 1 alpha subcomplex 6 
      K03951 4701 NDUFA7; NADH dehydrogenase (ubiquinone) 1 alpha subcomplex, 7, 14.5kDa [EC:1.6.5.3 1.6.99.3]; K03951 NADH dehydrogenase (ubiquinone) 1 alpha subcomplex 7 
      K03952 4702 NDUFA8; NADH dehydrogenase (ubiquinone) 1 alpha subcomplex, 8, 19kDa [EC:1.6.5.3 1.6.99.3]; K03952 NADH dehydrogenase (ubiquinone) 1 alpha subcomplex 8 
      K03953 4704 NDUFA9, NDUFS2L; NADH dehydrogenase (ubiquinone) 1 alpha subcomplex, 9, 39kDa [EC:1.6.5.3 1.6.99.3]; K03953 NADH dehydrogenase (ubiquinone) 1 alpha subcomplex 9 
      K03954 4705 NDUFA10; NADH dehydrogenase (ubiquinone) 1 alpha subcomplex, 10, 42kDa [EC:1.6.5.3 1.6.99.3]; K03954 NADH dehydrogenase (ubiquinone) 1 alpha subcomplex 10 
      K03955 4706 NDUFAB1; NADH dehydrogenase (ubiquinone) 1, alpha/beta subcomplex, 1, 8kDa [EC:1.6.5.3 1.6.99.3]; K03955 NADH dehydrogenase (ubiquinone) 1 alpha/beta subcomplex 1 
      K03956 126328 NDUFA11; NADH dehydrogenase (ubiquinone) 1 alpha subcomplex, 11, 14.7kDa [EC:1.6.5.3 1.6.99.3]; K03956 NADH-ubiquinone oxidoreductase subunit 
      K03957 4707 NDUFB1; NADH dehydrogenase (ubiquinone) 1 beta subcomplex, 1, 7kDa [EC:1.6.5.3 1.6.99.3]; K03957 NADH dehydrogenase (ubiquinone) 1 beta subcomplex 1 
      K03958 4708 NDUFB2; NADH dehydrogenase (ubiquinone) 1 beta subcomplex, 2, 8kDa [EC:1.6.5.3 1.6.99.3]; K03958 NADH dehydrogenase (ubiquinone) 1 beta subcomplex 2 
      K03959 4709 NDUFB3; NADH dehydrogenase (ubiquinone) 1 beta subcomplex, 3, 12kDa [EC:1.6.5.3 1.6.99.3]; K03959 NADH dehydrogenase (ubiquinone) 1 beta subcomplex 3 
      K03960 4710 NDUFB4; NADH dehydrogenase (ubiquinone) 1 beta subcomplex, 4, 15kDa [EC:1.6.5.3 1.6.99.3]; K03960 NADH dehydrogenase (ubiquinone) 1 beta subcomplex 4 
      K03961 4711 NDUFB5; NADH dehydrogenase (ubiquinone) 1 beta subcomplex, 5, 16kDa [EC:1.6.5.3 1.6.99.3]; K03961 NADH dehydrogenase (ubiquinone) 1 beta subcomplex 5 
      K03962 4712 NDUFB6; NADH dehydrogenase (ubiquinone) 1 beta subcomplex, 6, 17kDa [EC:1.6.5.3 1.6.99.3]; K03962 NADH dehydrogenase (ubiquinone) 1 beta subcomplex 6 
      K03963 4713 NDUFB7; NADH dehydrogenase (ubiquinone) 1 beta subcomplex, 7, 18kDa [EC:1.6.5.3 1.6.99.3]; K03963 NADH dehydrogenase (ubiquinone) 1 beta subcomplex 7 
      K03964 4714 NDUFB8; NADH dehydrogenase (ubiquinone) 1 beta subcomplex, 8, 19kDa [EC:1.6.5.3 1.6.99.3]; K03964 NADH dehydrogenase (ubiquinone) 1 beta subcomplex 8 
      K03965 4715 NDUFB9; NADH dehydrogenase (ubiquinone) 1 beta subcomplex, 9, 22kDa [EC:1.6.5.3 1.6.99.3]; K03965 NADH dehydrogenase (ubiquinone) 1 beta subcomplex 9 
      K03966 4716 NDUFB10; NADH dehydrogenase (ubiquinone) 1 beta subcomplex, 10, 22kDa [EC:1.6.5.3 1.6.99.3]; K03966 NADH dehydrogenase (ubiquinone) 1 beta subcomplex 10 
      K03967 4717 NDUFC1; NADH dehydrogenase (ubiquinone) 1, subcomplex unknown, 1, 6kDa [EC:1.6.5.3 1.6.99.3]; K03967 NADH dehydrogenase (ubiquinone) 1 subcomplex unknown 1 
      K03968 4718 NDUFC2; NADH dehydrogenase (ubiquinone) 1, subcomplex unknown, 2, 14.5kDa [EC:1.6.5.3 1.6.99.3]; K03968 NADH dehydrogenase (ubiquinone) 1 subcomplex unknown 2 
      K00356 51079 NDUFA13; NADH dehydrogenase (ubiquinone) 1 alpha subcomplex, 13 [EC:1.6.5.3 1.6.99.3]; K00329 NADH dehydrogenase; K00356 NADH dehydrogenase 
      K00356 54539 NDUFB11; NADH dehydrogenase (ubiquinone) 1 beta subcomplex, 11, 17.3kDa [EC:1.6.5.3 1.6.99.3]; K00329 NADH dehydrogenase; K00356 NADH dehydrogenase 
      K00356 55967 NDUFA12; NADH dehydrogenase (ubiquinone) 1 alpha subcomplex, 12 [EC:1.6.99.3 1.6.5.3]; K00329 NADH dehydrogenase; K00356 NADH dehydrogenase 
      K00236 6391 SDHC, PGL3; succinate dehydrogenase complex, subunit C, integral membrane protein, 15kDa [EC:1.3.5.1]; K00236 succinate dehydrogenase (ubiquinone) cytochrome b subunit precursor 
      K00237 6392 SDHD, PGL, PGL1; succinate dehydrogenase complex, subunit D, integral membrane protein [EC:1.3.5.1]; K00237 succinate dehydrogenase (ubiquinone) membrane anchor subunit 
      K00234 6389 SDHA, SDH2; succinate dehydrogenase complex, subunit A, flavoprotein (Fp) [EC:1.3.5.1]; K00234 succinate dehydrogenase (ubiquinone) flavoprotein subunit precursor 
      K00235 6390 SDHB, SDH1, SDH; succinate dehydrogenase complex, subunit B, iron sulfur (Ip) [EC:1.3.5.1]; K00235 succinate dehydrogenase (ubiquinone) iron-sulfur protein precursor 
      K00411 7386 UQCRFS1; ubiquinol-cytochrome c reductase, Rieske iron-sulfur polypeptide 1 [EC:1.10.2.2]; K00411 ubiquinol-cytochrome c reductase iron-sulfur subunit 
      K00412 4519 CYTB, MT-CYB, MTCYB; cytochrome b [EC:1.10.2.2]; K00412 ubiquinol-cytochrome c reductase cytochrome b subunit 
      K00413 1537 CYC1; cytochrome c-1 [EC:1.10.2.2]; K00413 ubiquinol-cytochrome c reductase cytochrome c1 subunit 
      K00414 7384 UQCRC1; ubiquinol-cytochrome c reductase core protein I [EC:1.10.2.2]; K00414 ubiquinol-cytochrome c reductase core subunit 1 
      K00415 7385 UQCRC2; ubiquinol-cytochrome c reductase core protein II [EC:1.10.2.2]; K00415 ubiquinol-cytochrome c reductase core subunit 2 
      K00416 7388 UQCRH; ubiquinol-cytochrome c reductase hinge protein [EC:1.10.2.2]; K00416 ubiquinol-cytochrome c reductase subunit 6 
      K00417 7381 UQCRB; ubiquinol-cytochrome c reductase binding protein [EC:1.10.2.2]; K00417 ubiquinol-cytochrome c reductase subunit 7 
      K00418 27089 UQCRQ; ubiquinol-cytochrome c reductase, complex III subunit VII, 9.5kDa [EC:1.10.2.2]; K00418 ubiquinol-cytochrome c reductase subunit 8 
      K00419 29796 UCRC; ubiquinol-cytochrome c reductase complex (7.2 kD) [EC:1.10.2.2]; K00419 ubiquinol-cytochrome c reductase subunit 9 
      K00420 10975 UQCR; ubiquinol-cytochrome c reductase, 6.4kDa subunit [EC:1.10.2.2]; K00420 ubiquinol-cytochrome c reductase subunit 10 
      K02257 1352 COX10; COX10 homolog, cytochrome c oxidase assembly protein, heme A: farnesyltransferase (yeast) [EC:2.5.1.-]; K02257 protoheme IX farnesyltransferase 
      K02262 4514 COX3, MT-CO3, MTCO3; cytochrome c oxidase subunit III [EC:1.9.3.1]; K02262 cytochrome c oxidase subunit III 
      K02256 4512 COX1, MT-CO1, MTCO1; cytochrome c oxidase subunit I [EC:1.9.3.1]; K02256 cytochrome c oxidase subunit I 
      K02261 4513 COX2, MT-CO2, MTCO2; cytochrome c oxidase subunit II [EC:1.9.3.1]; K02261 cytochrome c oxidase subunit II 
      K02263 122867 LOC122867; similar to Cytochrome c oxidase subunit IV isoform 1, mitochondrial precursor (COX IV-1) (Cytochrome c oxidase polypeptide IV) [EC:1.9.3.1]; K02263 cytochrome c oxidase subunit IV 
      K02263 1327 COX4I1; cytochrome c oxidase subunit IV isoform 1 [EC:1.9.3.1]; K02263 cytochrome c oxidase subunit IV 
      K02263 84701 COX4I2; cytochrome c oxidase subunit IV isoform 2 (lung) [EC:1.9.3.1]; K02263 cytochrome c oxidase subunit IV 
      K02264 9377 COX5A; cytochrome c oxidase subunit Va [EC:1.9.3.1]; K02264 cytochrome c oxidase subunit Va 
      K02265 1329 COX5B; cytochrome c oxidase subunit Vb [EC:1.9.3.1]; K02265 cytochrome c oxidase subunit Vb 
      K02266 1337 COX6A1, COX6A; cytochrome c oxidase subunit VIa polypeptide 1 [EC:1.9.3.1]; K02266 cytochrome c oxidase subunit VIa 
      K02266 1339 COX6A2; cytochrome c oxidase subunit VIa polypeptide 2 [EC:1.9.3.1]; K02266 cytochrome c oxidase subunit VIa 
      K02267 125965 COX6B2; cytochrome c oxidase subunit VIb polypeptide 2 (testis) [EC:1.9.3.1]; K02267 cytochrome c oxidase subunit VIb 
      K02267 1340 COX6B1, COX6B; cytochrome c oxidase subunit Vib polypeptide 1 (ubiquitous) [EC:1.9.3.1]; K02267 cytochrome c oxidase subunit VIb 
      K02268 1345 COX6C; cytochrome c oxidase subunit VIc [EC:1.9.3.1]; K02268 cytochrome c oxidase subunit VIc 
      K02270 1346 COX7A1, COX7A; cytochrome c oxidase subunit VIIa polypeptide 1 (muscle) [EC:1.9.3.1]; K02270 cytochrome c oxidase subunit VIIa 
      K02270 1347 COX7A2; cytochrome c oxidase subunit VIIa polypeptide 2 (liver) [EC:1.9.3.1]; K02270 cytochrome c oxidase subunit VIIa 
      K02270 9167 COX7A2L; cytochrome c oxidase subunit VIIa polypeptide 2 like [EC:1.9.3.1]; K02270 cytochrome c oxidase subunit VIIa 
      K02271 1349 COX7B; cytochrome c oxidase subunit VIIb [EC:1.9.3.1]; K02271 cytochrome c oxidase subunit VIIb 
      K02271 170712 COX7B2; cytochrome c oxidase subunit VIIb2 [EC:1.9.3.1]; K02271 cytochrome c oxidase subunit VIIb 
      K02272 1350 COX7C; cytochrome c oxidase subunit VIIc [EC:1.9.3.1]; K02272 cytochrome c oxidase subunit VIIc 
      K02273 1351 COX8A, COX8; cytochrome c oxidase subunit 8A (ubiquitous) [EC:1.9.3.1]; K02273 cytochrome c oxidase subunit VIII 
      K02273 341947 COX8C; cytochrome c oxidase subunit 8C [EC:1.9.3.1]; K02273 cytochrome c oxidase subunit VIII 
      K02258 1353 COX11; COX11 homolog, cytochrome c oxidase assembly protein (yeast); K02258 cytochrome c oxidase subunit XI assembly protein 
      K02259 1355 COX15; COX15 homolog, cytochrome c oxidase assembly protein (yeast); K02259 cytochrome c oxidase subunit XV assembly protein 
      K02260 10063 COX17; COX17 homolog, cytochrome c oxidase assembly protein (yeast); K02260 cytochrome c oxidase subunit XVII assembly protein 
      K01541 479 ATP12A; ATPase, H+/K+ transporting, nongastric, alpha polypeptide [EC:3.6.3.10]; K01541 H+/K+-exchanging ATPase 
      K01542 495 ATP4A; ATPase, H+/K+ exchanging, alpha polypeptide [EC:3.6.3.10]; K01542 H+/K+-exchanging ATPase alpha polypeptide 
      K01543 496 ATP4B; ATPase, H+/K+ exchanging, beta polypeptide [EC:3.6.3.10]; K01543 H+/K+-exchanging ATPase beta polypeptide 
      K01507 27068 PPA2; pyrophosphatase (inorganic) 2 [EC:3.6.1.1]; K01507 inorganic pyrophosphatase 
      K01507 5464 PPA1, PP; pyrophosphatase (inorganic) 1 [EC:3.6.1.1]; K01507 inorganic pyrophosphatase 
      K03521 2109 ETFB; electron-transfer-flavoprotein, beta polypeptide; K03521 electron transfer flavoprotein beta subunit 
      K03522 2108 ETFA; electron-transfer-flavoprotein, alpha polypeptide (glutaric aciduria II); K03522 electron transfer flavoprotein alpha subunit 
      K00311 2110 ETFDH; electron-transferring-flavoprotein dehydrogenase [EC:1.5.5.1]; K00311 electron-transferring-flavoprotein dehydrogenase 
             10312 TCIRG1; T-cell, immune regulator 1, ATPase, H+ transporting, lysosomal V0 subunit A3 [EC:3.6.3.14]; K02154 V-type H+-transporting ATPase subunit I
             10476 ATP5H; ATP synthase, H+ transporting, mitochondrial F0 complex, subunit d [EC:3.6.3.14]; K02138 F-type H+-transporting ATPase d chain
             10632 ATP5L; ATP synthase, H+ transporting, mitochondrial F0 complex, subunit G [EC:3.6.3.14]; K02140 F-type H+-transporting ATPase g chain
             127124 ATP6V1G3; ATPase, H+ transporting, lysosomal 13kDa, V1 subunit G3 [EC:3.6.3.14]; K02152 V-type H+-transporting ATPase subunit G
             23545 ATP6V0A2; ATPase, H+ transporting, lysosomal V0 subunit a2 [EC:3.6.3.14]; K02154 V-type H+-transporting ATPase subunit I
             245972 ATP6V0D2; ATPase, H+ transporting, lysosomal 38kDa, V0 subunit d2 [EC:3.6.3.14]; K02146 V-type H+-transporting ATPase subunit AC39
             245973 ATP6V1C2; ATPase, H+ transporting, lysosomal 42kDa, V1 subunit C2 [EC:3.6.3.14]; K02148 V-type H+-transporting ATPase subunit C
             4508 ATP6; ATP synthase F0 subunit 6 [EC:3.6.3.14]; K02126 F-type H+-transporting ATPase subunit a
             4509 ATP8; ATP synthase F0 subunit 8 [EC:3.6.3.14]; K02125 F-type H+-transporting ATPase subunit 8
             498 ATP5A1, ATP5AL2, ATPM; ATP synthase, H+ transporting, mitochondrial F1 complex, alpha subunit 1, cardiac muscle [EC:3.6.3.14]; K02132 F-type H+-transporting ATPase alpha chain
             506 ATP5B; ATP synthase, H+ transporting, mitochondrial F1 complex, beta polypeptide [EC:3.6.3.14]; K02133 F-type H+-transporting ATPase beta chain
             50617 ATP6V0A4; ATPase, H+ transporting, lysosomal V0 subunit a4 [EC:3.6.3.14]; K02154 V-type H+-transporting ATPase subunit I
             509 ATP5C1, ATP5CL1, ATP5C; ATP synthase, H+ transporting, mitochondrial F1 complex, gamma polypeptide 1 [EC:3.6.3.14]; K02136 F-type H+-transporting ATPase gamma chain
             513 ATP5D; ATP synthase, H+ transporting, mitochondrial F1 complex, delta subunit [EC:3.6.3.14]; K02134 F-type H+-transporting ATPase delta chain
             51382 ATP6V1D; ATPase, H+ transporting, lysosomal 34kDa, V1 subunit D [EC:3.6.3.14]; K02149 V-type H+-transporting ATPase subunit D
             514 ATP5E; ATP synthase, H+ transporting, mitochondrial F1 complex, epsilon subunit [EC:3.6.3.14]; K02135 F-type H+-transporting ATPase epsilon chain
             515 ATP5F1; ATP synthase, H+ transporting, mitochondrial F0 complex, subunit B1 [EC:3.6.3.14]; K02127 F-type H+-transporting ATPase subunit b
             516 ATP5G1; ATP synthase, H+ transporting, mitochondrial F0 complex, subunit C1 (subunit 9) [EC:3.6.3.14]; K02128 F-type H+-transporting ATPase subunit c
             51606 ATP6V1H; ATPase, H+ transporting, lysosomal 50/57kDa, V1 subunit H [EC:3.6.3.14]; K02144 V-type H+-transporting ATPase 54 kD subunit
             517 ATP5G2; ATP synthase, H+ transporting, mitochondrial F0 complex, subunit C2 (subunit 9) [EC:3.6.3.14]; K02128 F-type H+-transporting ATPase subunit c
             518 ATP5G3; ATP synthase, H+ transporting, mitochondrial F0 complex, subunit C3 (subunit 9) [EC:3.6.3.14]; K02128 F-type H+-transporting ATPase subunit c
             521 ATP5I; ATP synthase, H+ transporting, mitochondrial F0 complex, subunit E [EC:3.6.3.14]; K02129 F-type H+-transporting ATPase subunit e
             522 ATP5J; ATP synthase, H+ transporting, mitochondrial F0 complex, subunit F6 [EC:3.6.3.14]; K02131 F-type H+-transporting ATPase subunit f6
             523 ATP6V1A; ATPase, H+ transporting, lysosomal 70kDa, V1 subunit A [EC:3.6.3.14]; K02145 V-type H+-transporting ATPase subunit A
             525 ATP6V1B1; ATPase, H+ transporting, lysosomal 56/58kDa, V1 subunit B1 (Renal tubular acidosis with deafness) [EC:3.6.3.14]; K02147 V-type H+-transporting ATPase subunit B
             526 ATP6V1B2; ATPase, H+ transporting, lysosomal 56/58kDa, V1 subunit B2 [EC:3.6.3.14]; K02147 V-type H+-transporting ATPase subunit B
             527 ATP6V0C; ATPase, H+ transporting, lysosomal 16kDa, V0 subunit c [EC:3.6.3.14]; K02155 V-type H+-transporting ATPase 16kDa proteolipid subunit
             528 ATP6V1C1; ATPase, H+ transporting, lysosomal 42kDa, V1 subunit C1 [EC:3.6.3.14]; K02148 V-type H+-transporting ATPase subunit C
             529 ATP6V1E1, ATP6E, ATP6V1E; ATPase, H+ transporting, lysosomal 31kDa, V1 subunit E1 [EC:3.6.3.14]; K02150 V-type H+-transporting ATPase subunit E
             533 ATP6V0B, ATP6F; ATPase, H+ transporting, lysosomal 21kDa, V0 subunit b [EC:3.6.3.14]; K03661 V-type H+-transporting ATPase 21kDa proteolipid subunit
             534 ATP6V1G2; ATPase, H+ transporting, lysosomal 13kDa, V1 subunit G2 [EC:3.6.3.14]; K02152 V-type H+-transporting ATPase subunit G
             535 ATP6V0A1; ATPase, H+ transporting, lysosomal V0 subunit a1 [EC:3.6.3.14]; K02154 V-type H+-transporting ATPase subunit I
             537 ATP6AP1, ATP6S1, ATP6IP1; ATPase, H+ transporting, lysosomal accessory protein 1 [EC:3.6.3.14]; K03662 V-type H+-transporting ATPase S1 subunit
             539 ATP5O; ATP synthase, H+ transporting, mitochondrial F1 complex, O subunit (oligomycin sensitivity conferring protein) [EC:3.6.3.14]; K02137 F-type H+-transporting ATPase oligomycin sensitivity conferral protein
             8992 ATP6V0E; ATPase, H+ transporting, lysosomal 9kDa, V0 subunit e [EC:3.6.3.14]; K02153 V-type H+-transporting ATPase subunit H
             90423 ATP6V1E2, ATP6EL2, ATP6V1EL2; ATPase, H+ transporting, lysosomal 31kDa, V1 subunit E2 [EC:3.6.3.14]; K02150 V-type H+-transporting ATPase subunit E
             9114 ATP6V0D1; ATPase, H+ transporting, lysosomal 38kDa, V0 subunit d1 [EC:3.6.3.14]; K02146 V-type H+-transporting ATPase subunit AC39
             9296 ATP6V1F; ATPase, H+ transporting, lysosomal 14kDa, V1 subunit F [EC:3.6.3.14]; K02151 V-type H+-transporting ATPase subunit F
             9550 ATP6V1G1; ATPase, H+ transporting, lysosomal 13kDa, V1 subunit G1 [EC:3.6.3.14]; K02152 V-type H+-transporting ATPase subunit G
             9551 ATP5J2; ATP synthase, H+ transporting, mitochondrial F0 complex, subunit F2 [EC:3.6.3.14]; K02130 F-type H+-transporting ATPase subunit f

     00193 ATP synthesis [PATH:hsa00193]

      K02135 514 ATP5E; ATP synthase, H+ transporting, mitochondrial F1 complex, epsilon subunit [EC:3.6.3.14]; K02135 F-type H+-transporting ATPase epsilon chain 
      K02134 513 ATP5D; ATP synthase, H+ transporting, mitochondrial F1 complex, delta subunit [EC:3.6.3.14]; K02134 F-type H+-transporting ATPase delta chain 
      K02133 506 ATP5B; ATP synthase, H+ transporting, mitochondrial F1 complex, beta polypeptide [EC:3.6.3.14]; K02133 F-type H+-transporting ATPase beta chain 
      K02136 509 ATP5C1, ATP5CL1, ATP5C; ATP synthase, H+ transporting, mitochondrial F1 complex, gamma polypeptide 1 [EC:3.6.3.14]; K02136 F-type H+-transporting ATPase gamma chain 
      K02132 498 ATP5A1, ATP5AL2, ATPM; ATP synthase, H+ transporting, mitochondrial F1 complex, alpha subunit 1, cardiac muscle [EC:3.6.3.14]; K02132 F-type H+-transporting ATPase alpha chain 
      K02137 539 ATP5O; ATP synthase, H+ transporting, mitochondrial F1 complex, O subunit (oligomycin sensitivity conferring protein) [EC:3.6.3.14]; K02137 F-type H+-transporting ATPase oligomycin sensitivity conferral protein 
      K02125 4509 ATP8; ATP synthase F0 subunit 8 [EC:3.6.3.14]; K02125 F-type H+-transporting ATPase subunit 8 
      K02128 516 ATP5G1; ATP synthase, H+ transporting, mitochondrial F0 complex, subunit C1 (subunit 9) [EC:3.6.3.14]; K02128 F-type H+-transporting ATPase subunit c 
      K02128 517 ATP5G2; ATP synthase, H+ transporting, mitochondrial F0 complex, subunit C2 (subunit 9) [EC:3.6.3.14]; K02128 F-type H+-transporting ATPase subunit c 
      K02128 518 ATP5G3; ATP synthase, H+ transporting, mitochondrial F0 complex, subunit C3 (subunit 9) [EC:3.6.3.14]; K02128 F-type H+-transporting ATPase subunit c 
      K02126 4508 ATP6; ATP synthase F0 subunit 6 [EC:3.6.3.14]; K02126 F-type H+-transporting ATPase subunit a 
      K02127 515 ATP5F1; ATP synthase, H+ transporting, mitochondrial F0 complex, subunit B1 [EC:3.6.3.14]; K02127 F-type H+-transporting ATPase subunit b 
      K02129 521 ATP5I; ATP synthase, H+ transporting, mitochondrial F0 complex, subunit E [EC:3.6.3.14]; K02129 F-type H+-transporting ATPase subunit e 
      K02131 522 ATP5J; ATP synthase, H+ transporting, mitochondrial F0 complex, subunit F6 [EC:3.6.3.14]; K02131 F-type H+-transporting ATPase subunit f6 
      K02130 9551 ATP5J2; ATP synthase, H+ transporting, mitochondrial F0 complex, subunit F2 [EC:3.6.3.14]; K02130 F-type H+-transporting ATPase subunit f 
      K02138 10476 ATP5H; ATP synthase, H+ transporting, mitochondrial F0 complex, subunit d [EC:3.6.3.14]; K02138 F-type H+-transporting ATPase d chain 
      K02140 10632 ATP5L; ATP synthase, H+ transporting, mitochondrial F0 complex, subunit G [EC:3.6.3.14]; K02140 F-type H+-transporting ATPase g chain 
      K02146 245972 ATP6V0D2; ATPase, H+ transporting, lysosomal 38kDa, V0 subunit d2 [EC:3.6.3.14]; K02146 V-type H+-transporting ATPase subunit AC39 
      K02146 9114 ATP6V0D1; ATPase, H+ transporting, lysosomal 38kDa, V0 subunit d1 [EC:3.6.3.14]; K02146 V-type H+-transporting ATPase subunit AC39 
      K02151 9296 ATP6V1F; ATPase, H+ transporting, lysosomal 14kDa, V1 subunit F [EC:3.6.3.14]; K02151 V-type H+-transporting ATPase subunit F 
      K02148 245973 ATP6V1C2; ATPase, H+ transporting, lysosomal 42kDa, V1 subunit C2 [EC:3.6.3.14]; K02148 V-type H+-transporting ATPase subunit C 
      K02148 528 ATP6V1C1; ATPase, H+ transporting, lysosomal 42kDa, V1 subunit C1 [EC:3.6.3.14]; K02148 V-type H+-transporting ATPase subunit C 
      K02145 523 ATP6V1A; ATPase, H+ transporting, lysosomal 70kDa, V1 subunit A [EC:3.6.3.14]; K02145 V-type H+-transporting ATPase subunit A 
      K02147 525 ATP6V1B1; ATPase, H+ transporting, lysosomal 56/58kDa, V1 subunit B1 (Renal tubular acidosis with deafness) [EC:3.6.3.14]; K02147 V-type H+-transporting ATPase subunit B 
      K02147 526 ATP6V1B2; ATPase, H+ transporting, lysosomal 56/58kDa, V1 subunit B2 [EC:3.6.3.14]; K02147 V-type H+-transporting ATPase subunit B 
      K02150 529 ATP6V1E1, ATP6E, ATP6V1E; ATPase, H+ transporting, lysosomal 31kDa, V1 subunit E1 [EC:3.6.3.14]; K02150 V-type H+-transporting ATPase subunit E 
      K02150 90423 ATP6V1E2, ATP6EL2, ATP6V1EL2; ATPase, H+ transporting, lysosomal 31kDa, V1 subunit E2 [EC:3.6.3.14]; K02150 V-type H+-transporting ATPase subunit E 
      K02155 527 ATP6V0C; ATPase, H+ transporting, lysosomal 16kDa, V0 subunit c [EC:3.6.3.14]; K02155 V-type H+-transporting ATPase 16kDa proteolipid subunit 
      K03661 533 ATP6V0B, ATP6F; ATPase, H+ transporting, lysosomal 21kDa, V0 subunit b [EC:3.6.3.14]; K03661 V-type H+-transporting ATPase 21kDa proteolipid subunit 
      K02154 10312 TCIRG1; T-cell, immune regulator 1, ATPase, H+ transporting, lysosomal V0 subunit A3 [EC:3.6.3.14]; K02154 V-type H+-transporting ATPase subunit I 
      K02154 23545 ATP6V0A2; ATPase, H+ transporting, lysosomal V0 subunit a2 [EC:3.6.3.14]; K02154 V-type H+-transporting ATPase subunit I 
      K02154 50617 ATP6V0A4; ATPase, H+ transporting, lysosomal V0 subunit a4 [EC:3.6.3.14]; K02154 V-type H+-transporting ATPase subunit I 
      K02154 535 ATP6V0A1; ATPase, H+ transporting, lysosomal V0 subunit a1 [EC:3.6.3.14]; K02154 V-type H+-transporting ATPase subunit I 
      K02149 51382 ATP6V1D; ATPase, H+ transporting, lysosomal 34kDa, V1 subunit D [EC:3.6.3.14]; K02149 V-type H+-transporting ATPase subunit D 
      K02153 8992 ATP6V0E; ATPase, H+ transporting, lysosomal 9kDa, V0 subunit e [EC:3.6.3.14]; K02153 V-type H+-transporting ATPase subunit H 
      K02152 127124 ATP6V1G3; ATPase, H+ transporting, lysosomal 13kDa, V1 subunit G3 [EC:3.6.3.14]; K02152 V-type H+-transporting ATPase subunit G 
      K02152 534 ATP6V1G2; ATPase, H+ transporting, lysosomal 13kDa, V1 subunit G2 [EC:3.6.3.14]; K02152 V-type H+-transporting ATPase subunit G 
      K02152 9550 ATP6V1G1; ATPase, H+ transporting, lysosomal 13kDa, V1 subunit G1 [EC:3.6.3.14]; K02152 V-type H+-transporting ATPase subunit G 
      K02144 51606 ATP6V1H; ATPase, H+ transporting, lysosomal 50/57kDa, V1 subunit H [EC:3.6.3.14]; K02144 V-type H+-transporting ATPase 54 kD subunit 
      K03662 537 ATP6AP1, ATP6S1, ATP6IP1; ATPase, H+ transporting, lysosomal accessory protein 1 [EC:3.6.3.14]; K03662 V-type H+-transporting ATPase S1 subunit 

    00195 Photosynthesis
     00710 Carbon fixation [PATH:hsa00710]

      K00927 5230 PGK1; phosphoglycerate kinase 1 [EC:2.7.2.3]; K00927 phosphoglycerate kinase 
      K00927 5232 PGK2; phosphoglycerate kinase 2 [EC:2.7.2.3]; K00927 phosphoglycerate kinase 
      K01623 226 ALDOA; aldolase A, fructose-bisphosphate [EC:4.1.2.13]; K01623 fructose-bisphosphate aldolase, class I 
      K01623 229 ALDOB; aldolase B, fructose-bisphosphate [EC:4.1.2.13]; K01623 fructose-bisphosphate aldolase, class I 
      K01623 230 ALDOC; aldolase C, fructose-bisphosphate [EC:4.1.2.13]; K01623 fructose-bisphosphate aldolase, class I 
      K03841 2203 FBP1; fructose-1,6-bisphosphatase 1 [EC:3.1.3.11]; K03841 fructose-1,6-bisphosphatase I 
      K03841 8789 FBP2; fructose-1,6-bisphosphatase 2 [EC:3.1.3.11]; K03841 fructose-1,6-bisphosphatase I 
      K00615 7086 TKT; transketolase (Wernicke-Korsakoff syndrome) [EC:2.2.1.1]; K00615 transketolase 
      K00615 8277 TKTL1; transketolase-like 1 [EC:2.2.1.1]; K00615 transketolase 
      K00615 84076 TKTL2; transketolase-like 2 [EC:2.2.1.1]; K00615 transketolase 
      K01807 22934 RPIA; ribose 5-phosphate isomerase A (ribose 5-phosphate epimerase) [EC:5.3.1.6]; K01807 ribose 5-phosphate isomerase A 
      K01803 388642 LOC388642; rcTPI1 [EC:5.3.1.1]; K01803 triosephosphate isomerase (TIM) 
      K01803 7167 TPI1; triosephosphate isomerase 1 [EC:5.3.1.1]; K01803 triosephosphate isomerase (TIM) 
      K01783 440001 LOC440001; rcRPE [EC:5.1.3.1]; K01783 ribulose-phosphate 3-epimerase 
      K01783 6120 RPE; ribulose-5-phosphate-3-epimerase [EC:5.1.3.1]; K01783 ribulose-phosphate 3-epimerase 
      K00813 2805 GOT1; glutamic-oxaloacetic transaminase 1, soluble (aspartate aminotransferase 1) [EC:2.6.1.1]; K00813 aspartate aminotransferase 
      K00813 2806 GOT2; glutamic-oxaloacetic transaminase 2, mitochondrial (aspartate aminotransferase 2) [EC:2.6.1.1]; K00813 aspartate aminotransferase 
      K00873 5313 PKLR; pyruvate kinase, liver and RBC [EC:2.7.1.40]; K00873 pyruvate kinase 
      K00873 5315 PKM2; pyruvate kinase, muscle [EC:2.7.1.40]; K00873 pyruvate kinase 
      K00814 2875 GPT; glutamic-pyruvate transaminase (alanine aminotransferase) [EC:2.6.1.2]; K00814 alanine transaminase 
      K00814 84706 GPT2; glutamic pyruvate transaminase (alanine aminotransferase) 2 [EC:2.6.1.2]; K00814 alanine transaminase 
      K00029 10873 ME3; malic enzyme 3, NADP(+)-dependent, mitochondrial [EC:1.1.1.40]; K00029 malate dehydrogenase (oxaloacetate-decarboxylating)(NADP+) 
      K00029 4199 ME1; malic enzyme 1, NADP(+)-dependent, cytosolic [EC:1.1.1.40]; K00029 malate dehydrogenase (oxaloacetate-decarboxylating)(NADP+) 
      K00026 4190 MDH1; malate dehydrogenase 1, NAD (soluble) [EC:1.1.1.37]; K00026 malate dehydrogenase 
      K00026 4191 MDH2; malate dehydrogenase 2, NAD (mitochondrial) [EC:1.1.1.37]; K00026 malate dehydrogenase 

     00720 Reductive carboxylate cycle (CO2 fixation) [PATH:hsa00720]

      K01644 171425 CLYBL; citrate lyase beta like [EC:4.1.3.6]; K01644 citrate lyase beta chain 
      K00026 4190 MDH1; malate dehydrogenase 1, NAD (soluble) [EC:1.1.1.37]; K00026 malate dehydrogenase 
      K00026 4191 MDH2; malate dehydrogenase 2, NAD (mitochondrial) [EC:1.1.1.37]; K00026 malate dehydrogenase 
      K01679 2271 FH; fumarate hydratase [EC:4.2.1.2]; K01679 fumarate hydratase 
      K01903 8803 SUCLA2; succinate-CoA ligase, ADP-forming, beta subunit [EC:6.2.1.5]; K01903 succinyl-CoA synthetase beta chain 
      K00031 3417 IDH1; isocitrate dehydrogenase 1 (NADP+), soluble [EC:1.1.1.42]; K00031 isocitrate dehydrogenase 
      K00031 3418 IDH2; isocitrate dehydrogenase 2 (NADP+), mitochondrial [EC:1.1.1.42]; K00031 isocitrate dehydrogenase 
      K01680 48 ACO1, IREB1; aconitase 1, soluble [EC:4.2.1.3]; K01680 aconitate hydratase 
      K01680 50 ACO2; aconitase 2, mitochondrial [EC:4.2.1.3]; K01680 aconitate hydratase 
      K01895 55902 ACSS2, ACAS2; acyl-CoA synthetase short-chain family member 2 [EC:6.2.1.1]; K01895 acetyl-CoA synthetase 
      K01895 84532 ACSS1, ACAS2L; acyl-CoA synthetase short-chain family member 1 [EC:6.2.1.1]; K01895 acetyl-CoA synthetase 

     00680 Methane metabolism [PATH:hsa00680]

      K03781 847 CAT; catalase [EC:1.11.1.6]; K03781 catalase 
      K00430 4025 LPO; lactoperoxidase [EC:1.11.1.7]; K00430 peroxidase 
      K00430 4353 MPO; myeloperoxidase [EC:1.11.1.7]; K00430 peroxidase 
      K00430 7173 TPO; thyroid peroxidase [EC:1.11.1.7 1.11.1.8]; K00430 peroxidase; K00431 thyroid peroxidase 
      K00430 8288 EPX; eosinophil peroxidase [EC:1.11.1.7]; K00430 peroxidase 
      K00430 9588 PRDX6; peroxiredoxin 6 [EC:1.11.1.15 3.1.1.- 1.11.1.7]; K03386 peroxiredoxin (alkyl hydroperoxide reductase subunit C); K00430 peroxidase; K01066 esterase / lipase 
      K00121 128 ADH5, FDH; alcohol dehydrogenase 5 (class III), chi polypeptide [EC:1.1.1.1 1.1.1.284]; K00001 alcohol dehydrogenase; K00121 S-(hydroxymethyl)glutathione dehydrogenase 
      K00297 4524 MTHFR; 5,10-methylenetetrahydrofolate reductase (NADPH) [EC:1.5.1.20]; K00297 methylenetetrahydrofolate reductase (NADPH) 
      K00600 6470 SHMT1; serine hydroxymethyltransferase 1 (soluble) [EC:2.1.2.1]; K00600 glycine hydroxymethyltransferase 
      K00600 6472 SHMT2, SHMT; serine hydroxymethyltransferase 2 (mitochondrial) [EC:2.1.2.1]; K00600 glycine hydroxymethyltransferase 

     00910 Nitrogen metabolism [PATH:hsa00910]

      K01672 11238 CA5B; carbonic anhydrase VB, mitochondrial [EC:4.2.1.1]; K01672 carbonic anhydrase 
      K01672 23632 CA14; carbonic anhydrase XIV [EC:4.2.1.1]; K01672 carbonic anhydrase 
      K01672 377677 CA13; carbonic anhydrase XIII [EC:4.2.1.1]; K01672 carbonic anhydrase 
      K01672 759 CA1; carbonic anhydrase I [EC:4.2.1.1]; K01672 carbonic anhydrase 
      K01672 760 CA2; carbonic anhydrase II [EC:4.2.1.1]; K01672 carbonic anhydrase 
      K01672 761 CA3; carbonic anhydrase III, muscle specific [EC:4.2.1.1]; K01672 carbonic anhydrase 
      K01672 762 CA4; carbonic anhydrase IV [EC:4.2.1.1]; K01672 carbonic anhydrase 
      K01672 763 CA5A; carbonic anhydrase VA, mitochondrial [EC:4.2.1.1]; K01672 carbonic anhydrase 
      K01672 765 CA6; carbonic anhydrase VI [EC:4.2.1.1]; K01672 carbonic anhydrase 
      K01672 766 CA7; carbonic anhydrase VII [EC:4.2.1.1]; K01672 carbonic anhydrase 
      K01672 767 CA8; carbonic anhydrase VIII [EC:4.2.1.1]; K01672 carbonic anhydrase 
      K01672 768 CA9; carbonic anhydrase IX [EC:4.2.1.1]; K01672 carbonic anhydrase 
      K01672 770 CA11; carbonic anhydrase XI [EC:4.2.1.1]; K01672 carbonic anhydrase 
      K01672 771 CA12; carbonic anhydrase XII [EC:4.2.1.1]; K01672 carbonic anhydrase 
      K01948 1373 CPS1; carbamoyl-phosphate synthetase 1, mitochondrial [EC:6.3.4.16]; K01948 carbamoyl-phosphate synthase (ammonia) 
      K00605 275 AMT; aminomethyltransferase (glycine cleavage system protein T) [EC:2.1.2.10]; K00605 aminomethyltransferase 
      K01745 3034 HAL; histidine ammonia-lyase [EC:4.3.1.3]; K01745 histidine ammonia-lyase 
      K00261 2746 GLUD1, GLUD; glutamate dehydrogenase 1 [EC:1.4.1.3]; K00261 glutamate dehydrogenase (NAD(P)+) 
      K00261 2747 GLUD2, GLUDP1; glutamate dehydrogenase 2 [EC:1.4.1.3]; K00261 glutamate dehydrogenase (NAD(P)+) 
      K01915 2752 GLUL, GLNS; glutamate-ammonia ligase (glutamine synthetase) [EC:6.3.1.2]; K01915 glutamine synthetase 
      K01425 27165 GLS2; glutaminase 2 (liver, mitochondrial) [EC:3.5.1.2]; K01425 glutaminase 
      K01425 2744 GLS; glutaminase [EC:3.5.1.2]; K01425 glutaminase 
      K01953 440 ASNS; asparagine synthetase [EC:6.3.5.4]; K01953 asparagine synthase (glutamine-hydrolysing) 
      K01758 1491 CTH; cystathionase (cystathionine gamma-lyase) [EC:4.4.1.1]; K01758 cystathionine gamma-lyase 

     00920 Sulfur metabolism [PATH:hsa00920]

      K00860 9060 PAPSS2; 3'-phosphoadenosine 5'-phosphosulfate synthase 2 [EC:2.7.1.25 2.7.7.4]; K00860 adenylylsulfate kinase; K00955 sulfate adenylyltransferase 
      K00955 9060 PAPSS2; 3'-phosphoadenosine 5'-phosphosulfate synthase 2 [EC:2.7.1.25 2.7.7.4]; K00860 adenylylsulfate kinase; K00955 sulfate adenylyltransferase 
      K00955 9061 PAPSS1; 3'-phosphoadenosine 5'-phosphosulfate synthase 1 [EC:2.7.7.4]; K00955 sulfate adenylyltransferase 
      K01082 10380 BPNT1; 3'(2'), 5'-bisphosphate nucleotidase 1 [EC:3.1.3.7]; K01082 3'(2'), 5'-bisphosphate nucleotidase 
      K01014 445329 SULT1A4; sulfotransferase family, cytosolic, 1A, phenol-preferring, member 4 [EC:2.8.2.1]; K01014 aryl sulfotransferase 
      K01014 6799 SULT1A2; sulfotransferase family, cytosolic, 1A, phenol-preferring, member 2 [EC:2.8.2.1]; K01014 aryl sulfotransferase 
      K01014 6817 SULT1A1; sulfotransferase family, cytosolic, 1A, phenol-preferring, member 1 [EC:2.8.2.1]; K01014 aryl sulfotransferase 
      K01014 6818 SULT1A3, STM; sulfotransferase family, cytosolic, 1A, phenol-preferring, member 3 [EC:2.8.2.1]; K01014 aryl sulfotransferase 
      K01015 6820 SULT2B1; sulfotransferase family, cytosolic, 2B, member 1 [EC:2.8.2.2]; K01015 alcohol sulfotransferase 
      K01015 6822 SULT2A1; sulfotransferase family, cytosolic, 2A, dehydroepiandrosterone (DHEA)-preferring, member 1 [EC:2.8.2.2]; K01015 alcohol sulfotransferase 
      K01016 6783 SULT1E1; sulfotransferase family 1E, estrogen-preferring, member 1 [EC:2.8.2.4]; K01016 estrone sulfotransferase 
      K01017 50515 CHST11; carbohydrate (chondroitin 4) sulfotransferase 11 [EC:2.8.2.5]; K01017 chondroitin 4-sulfotransferase 11 
      K04742 55501 CHST12; carbohydrate (chondroitin 4) sulfotransferase 12 [EC:2.8.2.5]; K04742 chondroitin 4-sulfotransferase 12 
      K07779 166012 CHST13; carbohydrate (chondroitin 4) sulfotransferase 13 [EC:2.8.2.5]; K07779 chondroitin 4-sulfotransferase 13 
      K00387 6821 SUOX; sulfite oxidase [EC:1.8.3.1]; K00387 sulfite oxidase 

     00191 Pyruvate/Oxoglutarate oxidoreductases


     00192 ATPases

      K01541 479 ATP12A; ATPase, H+/K+ transporting, nongastric, alpha polypeptide [EC:3.6.3.10]; K01541 H+/K+-exchanging ATPase 
      K01542 495 ATP4A; ATPase, H+/K+ exchanging, alpha polypeptide [EC:3.6.3.10]; K01542 H+/K+-exchanging ATPase alpha polypeptide 
      K01543 496 ATP4B; ATPase, H+/K+ exchanging, beta polypeptide [EC:3.6.3.10]; K01543 H+/K+-exchanging ATPase beta polypeptide 
      K01538 477 ATP1A2, MHP2; ATPase, Na+/K+ transporting, alpha 2 (+) polypeptide [EC:3.6.3.9]; K01538 Na+/K+-exchanging ATPase 
      K01538 478 ATP1A3; ATPase, Na+/K+ transporting, alpha 3 polypeptide [EC:3.6.3.9]; K01538 Na+/K+-exchanging ATPase 
      K01538 480 ATP1A4, ATP1AL2; ATPase, Na+/K+ transporting, alpha 4 polypeptide [EC:3.6.3.9]; K01538 Na+/K+-exchanging ATPase 
      K01538 483 ATP1B3; ATPase, Na+/K+ transporting, beta 3 polypeptide [EC:3.6.3.9]; K01538 Na+/K+-exchanging ATPase 
      K01539 476 ATP1A1; ATPase, Na+/K+ transporting, alpha 1 polypeptide [EC:3.6.3.9]; K01539 Na+/K+-exchanging ATPase alpha subunit 
      K01540 23439 ATP1B4; ATPase, (Na+)/K+ transporting, beta 4 polypeptide [EC:3.6.3.9]; K01540 Na+/K+-exchanging ATPase beta subunit 
      K01540 481 ATP1B1; ATPase, Na+/K+ transporting, beta 1 polypeptide [EC:3.6.3.9]; K01540 Na+/K+-exchanging ATPase beta subunit 
      K01540 482 ATP1B2; ATPase, Na+/K+ transporting, beta 2 polypeptide [EC:3.6.3.9]; K01540 Na+/K+-exchanging ATPase beta subunit 
      K01537 27032 ATP2C1; ATPase, Ca++ transporting, type 2C, member 1 [EC:3.6.3.8]; K01537 Ca2+-transporting ATPase 
      K01537 9914 KIAA0703; KIAA0703 gene product [EC:3.6.3.8]; K01537 Ca2+-transporting ATPase 
      K05853 487 ATP2A1; ATPase, Ca++ transporting, cardiac muscle, fast twitch 1 [EC:3.6.3.8]; K05853 Ca2+ transporting ATPase, sarcoplasmic/endoplasmic reticulum 
      K05853 488 ATP2A2; ATPase, Ca++ transporting, cardiac muscle, slow twitch 2 [EC:3.6.3.8]; K05853 Ca2+ transporting ATPase, sarcoplasmic/endoplasmic reticulum 
      K05853 489 ATP2A3; ATPase, Ca++ transporting, ubiquitous [EC:3.6.3.8]; K05853 Ca2+ transporting ATPase, sarcoplasmic/endoplasmic reticulum 
      K05850 490 ATP2B1; ATPase, Ca++ transporting, plasma membrane 1 [EC:3.6.3.8]; K05850 Ca2+ transporting ATPase, plasma membrane 
      K05850 491 ATP2B2; ATPase, Ca++ transporting, plasma membrane 2 [EC:3.6.3.8]; K05850 Ca2+ transporting ATPase, plasma membrane 
      K05850 492 ATP2B3; ATPase, Ca++ transporting, plasma membrane 3 [EC:3.6.3.8]; K05850 Ca2+ transporting ATPase, plasma membrane 
      K05850 493 ATP2B4, ATP2B2, MXRA1; ATPase, Ca++ transporting, plasma membrane 4 [EC:3.6.3.8]; K05850 Ca2+ transporting ATPase, plasma membrane 
      K01533 538 ATP7A, MNK; ATPase, Cu++ transporting, alpha polypeptide (Menkes syndrome) [EC:3.6.3.4]; K01533 Cu2+-exporting ATPase 
      K01533 540 ATP7B, WND; ATPase, Cu++ transporting, beta polypeptide [EC:3.6.3.4]; K01533 Cu2+-exporting ATPase 

   01130 Lipid Metabolism

     00061 Fatty acid biosynthesis [PATH:hsa00061]

      K01946 31 ACACA; acetyl-Coenzyme A carboxylase alpha [EC:6.3.4.14 6.4.1.2]; K01946 biotin carboxylase; K01961 acetyl-CoA carboxylase 
      K01946 32 ACACB; acetyl-Coenzyme A carboxylase beta [EC:6.4.1.2 6.3.4.14]; K01946 biotin carboxylase; K01961 acetyl-CoA carboxylase 
      K01961 31 ACACA; acetyl-Coenzyme A carboxylase alpha [EC:6.3.4.14 6.4.1.2]; K01946 biotin carboxylase; K01961 acetyl-CoA carboxylase 
      K01961 32 ACACB; acetyl-Coenzyme A carboxylase beta [EC:6.4.1.2 6.3.4.14]; K01946 biotin carboxylase; K01961 acetyl-CoA carboxylase 
      K00646 2194 FASN; fatty acid synthase [EC:2.3.1.85 2.3.1.38 2.3.1.39 2.3.1.41 1.1.1.100 4.2.1.61 1.3.1.10 3.1.2.14]; K00059 3-oxoacyl-[acyl-carrier protein] reductase; K00209 enoyl-[acyl-carrier-protein] reductase (NADPH2, B-specific); K00644 [acyl-carrier-protein] S-acetyltransferase; K00645 [acyl-carrier-protein] S-malonyltransferase; K00646 3-oxoacyl-[acyl-carrier-protein] synthase; K00665 fatty-acid synthase; K01071 oleoyl-[acyl-carrier-protein] hydrolase; K01717 3-hydroxypalmitoyl-[acyl-carrier-protein] dehydratase
      K00646 54995 OXSM; 3-oxoacyl-ACP synthase, mitochondrial [EC:2.3.1.41]; K00646 3-oxoacyl-[acyl-carrier-protein] synthase
      K00645 2194 FASN; fatty acid synthase [EC:2.3.1.85 2.3.1.38 2.3.1.39 2.3.1.41 1.1.1.100 4.2.1.61 1.3.1.10 3.1.2.14]; K00059 3-oxoacyl-[acyl-carrier protein] reductase; K00209 enoyl-[acyl-carrier-protein] reductase (NADPH2, B-specific); K00644 [acyl-carrier-protein] S-acetyltransferase; K00645 [acyl-carrier-protein] S-malonyltransferase; K00646 3-oxoacyl-[acyl-carrier-protein] synthase; K00665 fatty-acid synthase; K01071 oleoyl-[acyl-carrier-protein] hydrolase; K01717 3-hydroxypalmitoyl-[acyl-carrier-protein] dehydratase
      K00645 27349 MT; malonyl-CoA:acyl carrier protein transacylase, mitochondrial [EC:2.3.1.39]; K00645 [acyl-carrier-protein] S-malonyltransferase
      K00059 2194 FASN; fatty acid synthase [EC:2.3.1.85 2.3.1.38 2.3.1.39 2.3.1.41 1.1.1.100 4.2.1.61 1.3.1.10 3.1.2.14]; K00059 3-oxoacyl-[acyl-carrier protein] reductase; K00209 enoyl-[acyl-carrier-protein] reductase (NADPH2, B-specific); K00644 [acyl-carrier-protein] S-acetyltransferase; K00645 [acyl-carrier-protein] S-malonyltransferase; K00646 3-oxoacyl-[acyl-carrier-protein] synthase; K00665 fatty-acid synthase; K01071 oleoyl-[acyl-carrier-protein] hydrolase; K01717 3-hydroxypalmitoyl-[acyl-carrier-protein] dehydratase
      K00644 2194 FASN; fatty acid synthase [EC:2.3.1.85 2.3.1.38 2.3.1.39 2.3.1.41 1.1.1.100 4.2.1.61 1.3.1.10 3.1.2.14]; K00059 3-oxoacyl-[acyl-carrier protein] reductase; K00209 enoyl-[acyl-carrier-protein] reductase (NADPH2, B-specific); K00644 [acyl-carrier-protein] S-acetyltransferase; K00645 [acyl-carrier-protein] S-malonyltransferase; K00646 3-oxoacyl-[acyl-carrier-protein] synthase; K00665 fatty-acid synthase; K01071 oleoyl-[acyl-carrier-protein] hydrolase; K01717 3-hydroxypalmitoyl-[acyl-carrier-protein] dehydratase
      K00665 2194 FASN; fatty acid synthase [EC:2.3.1.85 2.3.1.38 2.3.1.39 2.3.1.41 1.1.1.100 4.2.1.61 1.3.1.10 3.1.2.14]; K00059 3-oxoacyl-[acyl-carrier protein] reductase; K00209 enoyl-[acyl-carrier-protein] reductase (NADPH2, B-specific); K00644 [acyl-carrier-protein] S-acetyltransferase; K00645 [acyl-carrier-protein] S-malonyltransferase; K00646 3-oxoacyl-[acyl-carrier-protein] synthase; K00665 fatty-acid synthase; K01071 oleoyl-[acyl-carrier-protein] hydrolase; K01717 3-hydroxypalmitoyl-[acyl-carrier-protein] dehydratase
      K00209 2194 FASN; fatty acid synthase [EC:2.3.1.85 2.3.1.38 2.3.1.39 2.3.1.41 1.1.1.100 4.2.1.61 1.3.1.10 3.1.2.14]; K00059 3-oxoacyl-[acyl-carrier protein] reductase; K00209 enoyl-[acyl-carrier-protein] reductase (NADPH2, B-specific); K00644 [acyl-carrier-protein] S-acetyltransferase; K00645 [acyl-carrier-protein] S-malonyltransferase; K00646 3-oxoacyl-[acyl-carrier-protein] synthase; K00665 fatty-acid synthase; K01071 oleoyl-[acyl-carrier-protein] hydrolase; K01717 3-hydroxypalmitoyl-[acyl-carrier-protein] dehydratase
      K01717 2194 FASN; fatty acid synthase [EC:2.3.1.85 2.3.1.38 2.3.1.39 2.3.1.41 1.1.1.100 4.2.1.61 1.3.1.10 3.1.2.14]; K00059 3-oxoacyl-[acyl-carrier protein] reductase; K00209 enoyl-[acyl-carrier-protein] reductase (NADPH2, B-specific); K00644 [acyl-carrier-protein] S-acetyltransferase; K00645 [acyl-carrier-protein] S-malonyltransferase; K00646 3-oxoacyl-[acyl-carrier-protein] synthase; K00665 fatty-acid synthase; K01071 oleoyl-[acyl-carrier-protein] hydrolase; K01717 3-hydroxypalmitoyl-[acyl-carrier-protein] dehydratase
      K01071 2194 FASN; fatty acid synthase [EC:2.3.1.85 2.3.1.38 2.3.1.39 2.3.1.41 1.1.1.100 4.2.1.61 1.3.1.10 3.1.2.14]; K00059 3-oxoacyl-[acyl-carrier protein] reductase; K00209 enoyl-[acyl-carrier-protein] reductase (NADPH2, B-specific); K00644 [acyl-carrier-protein] S-acetyltransferase; K00645 [acyl-carrier-protein] S-malonyltransferase; K00646 3-oxoacyl-[acyl-carrier-protein] synthase; K00665 fatty-acid synthase; K01071 oleoyl-[acyl-carrier-protein] hydrolase; K01717 3-hydroxypalmitoyl-[acyl-carrier-protein] dehydratase
      K01071 55301 THEDC1; thioesterase domain containing 1 [EC:3.1.2.14]; K01071 oleoyl-[acyl-carrier-protein] hydrolase

     00062 Fatty acid elongation in mitochondria [PATH:hsa00062]

      K07508 10449 ACAA2; acetyl-Coenzyme A acyltransferase 2 (mitochondrial 3-oxoacyl-Coenzyme A thiolase) [EC:2.3.1.16]; K07508 acetyl-CoA acyltransferase 2 
      K07509 3032 HADHB; hydroxyacyl-Coenzyme A dehydrogenase/3-ketoacyl-Coenzyme A thiolase/enoyl-Coenzyme A hydratase (trifunctional protein), beta subunit [EC:2.3.1.16]; K07509 acetyl-CoA acyltransferase 
      K00022 3028 HADH2; hydroxyacyl-Coenzyme A dehydrogenase, type II [EC:1.1.1.35]; K00022 3-hydroxyacyl-CoA dehydrogenase 
      K00022 3033 HADHSC; L-3-hydroxyacyl-Coenzyme A dehydrogenase, short chain [EC:1.1.1.35]; K00022 3-hydroxyacyl-CoA dehydrogenase 
      K00022 3295 HSD17B4; hydroxysteroid (17-beta) dehydrogenase 4 [EC:1.1.1.35 4.2.1.107]; K00022 3-hydroxyacyl-CoA dehydrogenase; K08078 3a,7a,12a-trihydroxy-5b-cholest-24-enoyl-CoA hydratase 
      K07510 3030 HADHA; hydroxyacyl-Coenzyme A dehydrogenase/3-ketoacyl-Coenzyme A thiolase/enoyl-Coenzyme A hydratase (trifunctional protein), alpha subunit [EC:4.2.1.17 1.1.1.211]; K07515 enoyl-CoA hydratase; K07510 long-chain 3-hydroxyacyl-CoA dehydrogenase 
      K07515 3030 HADHA; hydroxyacyl-Coenzyme A dehydrogenase/3-ketoacyl-Coenzyme A thiolase/enoyl-Coenzyme A hydratase (trifunctional protein), alpha subunit [EC:4.2.1.17 1.1.1.211]; K07515 enoyl-CoA hydratase; K07510 long-chain 3-hydroxyacyl-CoA dehydrogenase 
      K07511 1892 ECHS1; enoyl Coenzyme A hydratase, short chain, 1, mitochondrial [EC:4.2.1.17]; K07511 enoyl-CoA hydratase 
      K07512 51102 MECR; mitochondrial trans-2-enoyl-CoA reductase [EC:1.3.1.38]; K07512 trans-2-enoyl-CoA reductase 
      K01074 5538 PPT1; palmitoyl-protein thioesterase 1 (ceroid-lipofuscinosis, neuronal 1, infantile) [EC:3.1.2.22]; K01074 palmitoyl-protein thioesterase 
      K01074 9374 PPT2; palmitoyl-protein thioesterase 2 [EC:3.1.2.22]; K01074 palmitoyl-protein thioesterase 

     00071 Fatty acid metabolism [PATH:hsa00071]

      K00626 38 ACAT1, ACAT; acetyl-Coenzyme A acetyltransferase 1 (acetoacetyl Coenzyme A thiolase) [EC:2.3.1.9]; K00626 acetyl-CoA C-acetyltransferase 
      K00626 39 ACAT2; acetyl-Coenzyme A acetyltransferase 2 (acetoacetyl Coenzyme A thiolase) [EC:2.3.1.9]; K00626 acetyl-CoA C-acetyltransferase 
      K07513 30 ACAA1; acetyl-Coenzyme A acyltransferase 1 (peroxisomal 3-oxoacyl-Coenzyme A thiolase) [EC:2.3.1.16]; K07513 acetyl-CoA acyltransferase 1 
      K07508 10449 ACAA2; acetyl-Coenzyme A acyltransferase 2 (mitochondrial 3-oxoacyl-Coenzyme A thiolase) [EC:2.3.1.16]; K07508 acetyl-CoA acyltransferase 2 
      K07509 3032 HADHB; hydroxyacyl-Coenzyme A dehydrogenase/3-ketoacyl-Coenzyme A thiolase/enoyl-Coenzyme A hydratase (trifunctional protein), beta subunit [EC:2.3.1.16]; K07509 acetyl-CoA acyltransferase 
      K00022 3028 HADH2; hydroxyacyl-Coenzyme A dehydrogenase, type II [EC:1.1.1.35]; K00022 3-hydroxyacyl-CoA dehydrogenase 
      K00022 3033 HADHSC; L-3-hydroxyacyl-Coenzyme A dehydrogenase, short chain [EC:1.1.1.35]; K00022 3-hydroxyacyl-CoA dehydrogenase 
      K00022 3295 HSD17B4; hydroxysteroid (17-beta) dehydrogenase 4 [EC:1.1.1.35 4.2.1.107]; K00022 3-hydroxyacyl-CoA dehydrogenase; K08078 3a,7a,12a-trihydroxy-5b-cholest-24-enoyl-CoA hydratase 
      K07516 1962 EHHADH; enoyl-Coenzyme A, hydratase/3-hydroxyacyl Coenzyme A dehydrogenase [EC:4.2.1.17 1.1.1.35 5.3.3.8]; K07514 enoyl-CoA hydratase; K07516 3-hydroxyacyl-CoA dehydrogenase; K07517 3,2-trans-enoyl-CoA isomerase 
      K07510 3030 HADHA; hydroxyacyl-Coenzyme A dehydrogenase/3-ketoacyl-Coenzyme A thiolase/enoyl-Coenzyme A hydratase (trifunctional protein), alpha subunit [EC:4.2.1.17 1.1.1.211]; K07515 enoyl-CoA hydratase; K07510 long-chain 3-hydroxyacyl-CoA dehydrogenase 
      K07515 3030 HADHA; hydroxyacyl-Coenzyme A dehydrogenase/3-ketoacyl-Coenzyme A thiolase/enoyl-Coenzyme A hydratase (trifunctional protein), alpha subunit [EC:4.2.1.17 1.1.1.211]; K07515 enoyl-CoA hydratase; K07510 long-chain 3-hydroxyacyl-CoA dehydrogenase 
      K07514 1962 EHHADH; enoyl-Coenzyme A, hydratase/3-hydroxyacyl Coenzyme A dehydrogenase [EC:4.2.1.17 1.1.1.35 5.3.3.8]; K07514 enoyl-CoA hydratase; K07516 3-hydroxyacyl-CoA dehydrogenase; K07517 3,2-trans-enoyl-CoA isomerase 
      K07511 1892 ECHS1; enoyl Coenzyme A hydratase, short chain, 1, mitochondrial [EC:4.2.1.17]; K07511 enoyl-CoA hydratase 
      K00232 51 ACOX1; acyl-Coenzyme A oxidase 1, palmitoyl [EC:1.3.3.6]; K00232 acyl-CoA oxidase 
      K00232 8309 ACOX2; acyl-Coenzyme A oxidase 2, branched chain [EC:1.3.3.6]; K00232 acyl-CoA oxidase 
      K00232 8310 ACOX3; acyl-Coenzyme A oxidase 3, pristanoyl [EC:1.3.3.6]; K00232 acyl-CoA oxidase 
      K00248 35 ACADS; acyl-Coenzyme A dehydrogenase, C-2 to C-3 short chain [EC:1.3.99.2]; K00248 butyryl-CoA dehydrogenase 
      K00249 33 ACADL; acyl-Coenzyme A dehydrogenase, long chain [EC:1.3.99.13 1.3.99.3]; K00255 long-chain-acyl-CoA dehydrogenase; K00249 acyl-CoA dehydrogenase 
      K00249 34 ACADM; acyl-Coenzyme A dehydrogenase, C-4 to C-12 straight chain [EC:1.3.99.3]; K00249 acyl-CoA dehydrogenase 
      K00249 80724 ACAD10; acyl-Coenzyme A dehydrogenase family, member 10 [EC:1.3.99.3]; K00249 acyl-CoA dehydrogenase 
      K00249 84129 ACAD11; acyl-Coenzyme A dehydrogenase family, member 11 [EC:1.3.99.3]; K00249 acyl-CoA dehydrogenase 
      K00255 33 ACADL; acyl-Coenzyme A dehydrogenase, long chain [EC:1.3.99.13 1.3.99.3]; K00255 long-chain-acyl-CoA dehydrogenase; K00249 acyl-CoA dehydrogenase 
      K00252 2639 GCDH; glutaryl-Coenzyme A dehydrogenase [EC:1.3.99.7]; K00252 glutaryl-CoA dehydrogenase 
      K01897 2180 ACSL1, FACL2; acyl-CoA synthetase long-chain family member 1 [EC:6.2.1.3]; K01897 long-chain fatty-acid-CoA ligase 
      K01897 2181 ACSL3, FACL3; acyl-CoA synthetase long-chain family member 3 [EC:6.2.1.3]; K01897 long-chain fatty-acid-CoA ligase 
      K01897 2182 ACSL4, FACL4; acyl-CoA synthetase long-chain family member 4 [EC:6.2.1.3]; K01897 long-chain fatty-acid-CoA ligase 
      K01897 23305 ACSL6, FACL6; acyl-CoA synthetase long-chain family member 6 [EC:6.2.1.3]; K01897 long-chain fatty-acid-CoA ligase 
      K01897 51703 ACSL5, FACL5; acyl-CoA synthetase long-chain family member 5 [EC:6.2.1.3]; K01897 long-chain fatty-acid-CoA ligase 
      K00636 126129 CPT1C; carnitine palmitoyltransferase 1C [EC:2.3.1.21]; K00636 carnitine O-palmitoyltransferase 
      K00636 1374 CPT1A; carnitine palmitoyltransferase 1A (liver) [EC:2.3.1.21]; K00636 carnitine O-palmitoyltransferase 
      K00636 1375 CPT1B; carnitine palmitoyltransferase 1B (muscle) [EC:2.3.1.21]; K00636 carnitine O-palmitoyltransferase 
      K00636 1376 CPT2, CPT1; carnitine palmitoyltransferase II [EC:2.3.1.21]; K00636 carnitine O-palmitoyltransferase 
      K01825 10455 PECI; peroxisomal D3,D2-enoyl-CoA isomerase [EC:5.3.3.8]; K01825 dodecenoyl-CoA delta-isomerase 
      K01825 1632 DCI; dodecenoyl-Coenzyme A delta isomerase (3,2 trans-enoyl-Coenzyme A isomerase) [EC:5.3.3.8]; K01825 dodecenoyl-CoA delta-isomerase 
      K07517 1962 EHHADH; enoyl-Coenzyme A, hydratase/3-hydroxyacyl Coenzyme A dehydrogenase [EC:4.2.1.17 1.1.1.35 5.3.3.8]; K07514 enoyl-CoA hydratase; K07516 3-hydroxyacyl-CoA dehydrogenase; K07517 3,2-trans-enoyl-CoA isomerase 
      K07425 1579 CYP4A11, CYP4A2; cytochrome P450, family 4, subfamily A, polypeptide 11 [EC:1.14.15.3]; K07425 cytochrome P450, family 4, subfamily A 
      K07425 284541 CYP4A22; cytochrome P450, family 4, subfamily A, polypeptide 22 [EC:1.14.15.3]; K07425 cytochrome P450, family 4, subfamily A 
      K00001 124 ADH1A, ADH1; alcohol dehydrogenase 1A (class I), alpha polypeptide [EC:1.1.1.1]; K00001 alcohol dehydrogenase 
      K00001 125 ADH1B, ADH2; alcohol dehydrogenase IB (class I), beta polypeptide [EC:1.1.1.1]; K00001 alcohol dehydrogenase 
      K00001 126 ADH1C, ADH3; alcohol dehydrogenase 1C (class I), gamma polypeptide [EC:1.1.1.1]; K00001 alcohol dehydrogenase 
      K00001 127 ADH4; alcohol dehydrogenase 4 (class II), pi polypeptide [EC:1.1.1.1]; K00001 alcohol dehydrogenase 
      K00001 128 ADH5, FDH; alcohol dehydrogenase 5 (class III), chi polypeptide [EC:1.1.1.1 1.1.1.284]; K00001 alcohol dehydrogenase; K00121 S-(hydroxymethyl)glutathione dehydrogenase 
      K00001 130 ADH6; alcohol dehydrogenase 6 (class V) [EC:1.1.1.1]; K00001 alcohol dehydrogenase 
      K00001 131 ADH7; alcohol dehydrogenase 7 (class IV), mu or sigma polypeptide [EC:1.1.1.1]; K00001 alcohol dehydrogenase 
      K00001 137872 ADHFE1; alcohol dehydrogenase, iron containing, 1 [EC:1.1.1.1]; K00001 alcohol dehydrogenase 
      K00128 217 ALDH2; aldehyde dehydrogenase 2 family (mitochondrial) [EC:1.2.1.3]; K00128 aldehyde dehydrogenase (NAD+) 
      K00128 218 ALDH3A1, ALDH3; aldehyde dehydrogenase 3 family, memberA1 [EC:1.2.1.3 1.2.1.5]; K00128 aldehyde dehydrogenase (NAD+); K00129 aldehyde dehydrogenase (NAD(P)+) 
      K00128 219 ALDH1B1; aldehyde dehydrogenase 1 family, member B1 [EC:1.2.1.3]; K00128 aldehyde dehydrogenase (NAD+) 
      K00128 220 ALDH1A3; aldehyde dehydrogenase 1 family, member A3 [EC:1.2.1.3 1.2.1.5]; K00128 aldehyde dehydrogenase (NAD+); K00129 aldehyde dehydrogenase (NAD(P)+) 
      K00128 223 ALDH9A1; aldehyde dehydrogenase 9 family, member A1 [EC:1.2.1.3 1.2.1.19 1.2.1.47]; K00137 aminobutyraldehyde dehydrogenase; K00128 aldehyde dehydrogenase (NAD+); K00149 4-trimethylammoniobutyraldehyde dehydrogenase 
      K00128 224 ALDH3A2; aldehyde dehydrogenase 3 family, member A2 [EC:1.2.1.3]; K00128 aldehyde dehydrogenase (NAD+) 
      K00128 501 ALDH7A1; aldehyde dehydrogenase 7 family, member A1 [EC:1.2.1.3]; K00128 aldehyde dehydrogenase (NAD+) 
      K00493 11283 CYP4F8; cytochrome P450, family 4, subfamily F, polypeptide 8 [EC:1.14.14.1]; K00493 unspecific monooxygenase 
      K00493 57834 CYP4F11; cytochrome P450, family 4, subfamily F, polypeptide 11 [EC:1.14.14.1]; K00493 unspecific monooxygenase 
      K00493 66002 CYP4F12; cytochrome P450, family 4, subfamily F, polypeptide 12 [EC:1.14.14.1]; K00493 unspecific monooxygenase 

     00072 Synthesis and degradation of ketone bodies [PATH:hsa00072]

      K01641 3157 HMGCS1; 3-hydroxy-3-methylglutaryl-Coenzyme A synthase 1 (soluble) [EC:2.3.3.10]; K01641 hydroxymethylglutaryl-CoA synthase 
      K01641 3158 HMGCS2; 3-hydroxy-3-methylglutaryl-Coenzyme A synthase 2 (mitochondrial) [EC:2.3.3.10]; K01641 hydroxymethylglutaryl-CoA synthase 
      K01640 3155 HMGCL; 3-hydroxymethyl-3-methylglutaryl-Coenzyme A lyase (hydroxymethylglutaricaciduria) [EC:4.1.3.4]; K01640 hydroxymethylglutaryl-CoA lyase 
      K01028 5019 OXCT1, OXCT; 3-oxoacid CoA transferase 1 [EC:2.8.3.5]; K01028 3-oxoacid CoA-transferase subunit A; K01029 3-oxoacid CoA-transferase subunit B 
      K01028 64064 OXCT2; 3-oxoacid CoA transferase 2 [EC:2.8.3.5]; K01028 3-oxoacid CoA-transferase subunit A; K01029 3-oxoacid CoA-transferase subunit B 
      K01029 5019 OXCT1, OXCT; 3-oxoacid CoA transferase 1 [EC:2.8.3.5]; K01028 3-oxoacid CoA-transferase subunit A; K01029 3-oxoacid CoA-transferase subunit B 
      K01029 64064 OXCT2; 3-oxoacid CoA transferase 2 [EC:2.8.3.5]; K01028 3-oxoacid CoA-transferase subunit A; K01029 3-oxoacid CoA-transferase subunit B 
      K00626 38 ACAT1, ACAT; acetyl-Coenzyme A acetyltransferase 1 (acetoacetyl Coenzyme A thiolase) [EC:2.3.1.9]; K00626 acetyl-CoA C-acetyltransferase 
      K00626 39 ACAT2; acetyl-Coenzyme A acetyltransferase 2 (acetoacetyl Coenzyme A thiolase) [EC:2.3.1.9]; K00626 acetyl-CoA C-acetyltransferase 
      K00019 622 BDH1, BDH; 3-hydroxybutyrate dehydrogenase, type 1 [EC:1.1.1.30]; K00019 3-hydroxybutyrate dehydrogenase 

     00100 Biosynthesis of steroids [PATH:hsa00100]

      K00021 3156 HMGCR; 3-hydroxy-3-methylglutaryl-Coenzyme A reductase [EC:1.1.1.34]; K00021 3-hydroxy-3-methylglutaryl-CoA reductase 
      K00869 4598 MVK; mevalonate kinase (mevalonic aciduria) [EC:2.7.1.36]; K00869 mevalonate kinase 
      K00938 10654 PMVK; phosphomevalonate kinase [EC:2.7.4.2]; K00938 phosphomevalonate kinase 
      K01597 4597 MVD; mevalonate (diphospho) decarboxylase [EC:4.1.1.33]; K01597 diphosphomevalonate decarboxylase 
      K01823 3422 IDI1; isopentenyl-diphosphate delta isomerase 1 [EC:5.3.3.2]; K01823 isopentenyl-diphosphate delta-isomerase 
      K01823 91734 IDI2; isopentenyl-diphosphate delta isomerase 2 [EC:5.3.3.2]; K01823 isopentenyl-diphosphate delta-isomerase 
      K00787 2224 FDPS; farnesyl diphosphate synthase (farnesyl pyrophosphate synthetase, dimethylallyltranstransferase, geranyltranstransferase) [EC:2.5.1.1 2.5.1.10]; K00787 dimethylallyltranstransferase; K00795 geranyltranstransferase 
      K00787 441261 LOC441261; similar to Farnesyl pyrophosphate synthetase (FPP synthetase) (FPS) (Farnesyl diphosphate synthetase) [EC:2.5.1.1 2.5.1.10]; K00787 dimethylallyltranstransferase; K00795 geranyltranstransferase 
      K00787 9453 GGPS1; geranylgeranyl diphosphate synthase 1 [EC:2.5.1.1 2.5.1.10 2.5.1.29]; K00787 dimethylallyltranstransferase; K00795 geranyltranstransferase; K00804 geranylgeranyl pyrophosphate synthetase 
      K00795 2224 FDPS; farnesyl diphosphate synthase (farnesyl pyrophosphate synthetase, dimethylallyltranstransferase, geranyltranstransferase) [EC:2.5.1.1 2.5.1.10]; K00787 dimethylallyltranstransferase; K00795 geranyltranstransferase 
      K00795 441261 LOC441261; similar to Farnesyl pyrophosphate synthetase (FPP synthetase) (FPS) (Farnesyl diphosphate synthetase) [EC:2.5.1.1 2.5.1.10]; K00787 dimethylallyltranstransferase; K00795 geranyltranstransferase 
      K00795 9453 GGPS1; geranylgeranyl diphosphate synthase 1 [EC:2.5.1.1 2.5.1.10 2.5.1.29]; K00787 dimethylallyltranstransferase; K00795 geranyltranstransferase; K00804 geranylgeranyl pyrophosphate synthetase 
      K00804 9453 GGPS1; geranylgeranyl diphosphate synthase 1 [EC:2.5.1.1 2.5.1.10 2.5.1.29]; K00787 dimethylallyltranstransferase; K00795 geranyltranstransferase; K00804 geranylgeranyl pyrophosphate synthetase 
      K00801 2222 FDFT1; farnesyl-diphosphate farnesyltransferase 1 [EC:2.5.1.21]; K00801 farnesyl-diphosphate farnesyltransferase 
      K00511 6713 SQLE; squalene epoxidase [EC:1.14.99.7]; K00511 squalene monooxygenase 
      K01852 4047 LSS; lanosterol synthase (2,3-oxidosqualene-lanosterol cyclase) [EC:5.4.99.7]; K01852 lanosterol synthase 
      K01824 10682 EBP; emopamil binding protein (sterol isomerase) [EC:5.3.3.5]; K01824 cholestenol delta-isomerase 
      K00227 6309 SC5DL; sterol-C5-desaturase (ERG3 delta-5-desaturase homolog, fungal)-like [EC:1.14.21.6]; K00227 lathosterol oxidase 
      K00213 1717 DHCR7, SLOS; 7-dehydrocholesterol reductase [EC:1.3.1.21]; K00213 7-dehydrocholesterol reductase 
      K07438 1594 CYP27B1, VDD1, PDDR; cytochrome P450, family 27, subfamily B, polypeptide 1 [EC:1.14.13.13]; K07438 cytochrome P450, family 27, subfamily B (25-hydroxyvitamin D3 1alpha-hydroxylase) 
      K00355 1728 NQO1; NAD(P)H dehydrogenase, quinone 1 [EC:1.6.5.2]; K00355 NAD(P)H dehydrogenase (quinone) 
      K05357 79001 VKORC1, VKCFD2; vitamin K epoxide reductase complex, subunit 1 [EC:1.1.4.1]; K05357 vitamin-K-epoxide reductase (warfarin-sensitive) 

     00120 Bile acid biosynthesis [PATH:hsa00120]

      K01052 1056 CEL; carboxyl ester lipase (bile salt-stimulated lipase) [EC:3.1.1.3 3.1.1.13]; K01052 cholesterol esterase; K01046 triacylglycerol lipase 
      K01052 3988 LIPA; lipase A, lysosomal acid, cholesterol esterase (Wolman disease) [EC:3.1.1.13 3.1.1.3 3.1.1.1]; K01044 carboxylesterase; K01052 cholesterol esterase; K01046 triacylglycerol lipase 
      K00637 6646 SOAT1; sterol O-acyltransferase (acyl-Coenzyme A: cholesterol acyltransferase) 1 [EC:2.3.1.26]; K00637 sterol O-acyltransferase 
      K00637 8435 SOAT2; sterol O-acyltransferase 2 [EC:2.3.1.26]; K00637 sterol O-acyltransferase 
      K00489 1581 CYP7A1, CYP7; cytochrome P450, family 7, subfamily A, polypeptide 1 [EC:1.14.13.17]; K00489 cytochrome P450, family 7, subfamily A (cholesterol 7alpha-monooxygenase) 
      K00250 6715 SRD5A1; steroid-5-alpha-reductase, alpha polypeptide 1 (3-oxo-5 alpha-steroid delta 4-dehydrogenase alpha 1) [EC:1.3.99.5]; K00250 3-oxo-5alpha-steroid 4-dehydrogenase 
      K00250 6716 SRD5A2; steroid-5-alpha-reductase, alpha polypeptide 2 (3-oxo-5 alpha-steroid delta 4-dehydrogenase alpha 2) [EC:1.3.99.5]; K00250 3-oxo-5alpha-steroid 4-dehydrogenase 
      K00251 6718 AKR1D1, SRD5B1; aldo-keto reductase family 1, member D1 (delta 4-3-ketosteroid-5-beta-reductase) [EC:1.3.99.6]; K00251 3-oxo-5beta-steroid 4-dehydrogenase 
      K00037 1109 AKR1C4, CHDR; aldo-keto reductase family 1, member C4 (chlordecone reductase; 3-alpha hydroxysteroid dehydrogenase, type I; dihydrodiol dehydrogenase 4) [EC:1.1.1.225 1.1.1.213 1.3.1.20 1.1.1.50]; K00089 3alpha-hydroxysteroid dehydrogenase (A-specific); K00092 chlordecone reductase; K00037 3-alpha-hydroxysteroid dehydrogenase; K00212 trans-1,2-dihydrobenzene-1,2-diol dehydrogenase 
      K00488 1593 CYP27A1; cytochrome P450, family 27, subfamily A, polypeptide 1 [EC:1.14.13.15]; K00488 cytochrome P450, family 27, subfamily A (cholestanetriol 26-monooxygenase) 
      K00001 124 ADH1A, ADH1; alcohol dehydrogenase 1A (class I), alpha polypeptide [EC:1.1.1.1]; K00001 alcohol dehydrogenase 
      K00001 125 ADH1B, ADH2; alcohol dehydrogenase IB (class I), beta polypeptide [EC:1.1.1.1]; K00001 alcohol dehydrogenase 
      K00001 126 ADH1C, ADH3; alcohol dehydrogenase 1C (class I), gamma polypeptide [EC:1.1.1.1]; K00001 alcohol dehydrogenase 
      K00001 127 ADH4; alcohol dehydrogenase 4 (class II), pi polypeptide [EC:1.1.1.1]; K00001 alcohol dehydrogenase 
      K00001 128 ADH5, FDH; alcohol dehydrogenase 5 (class III), chi polypeptide [EC:1.1.1.1 1.1.1.284]; K00001 alcohol dehydrogenase; K00121 S-(hydroxymethyl)glutathione dehydrogenase 
      K00001 130 ADH6; alcohol dehydrogenase 6 (class V) [EC:1.1.1.1]; K00001 alcohol dehydrogenase 
      K00001 131 ADH7; alcohol dehydrogenase 7 (class IV), mu or sigma polypeptide [EC:1.1.1.1]; K00001 alcohol dehydrogenase 
      K00001 137872 ADHFE1; alcohol dehydrogenase, iron containing, 1 [EC:1.1.1.1]; K00001 alcohol dehydrogenase 
      K00128 217 ALDH2; aldehyde dehydrogenase 2 family (mitochondrial) [EC:1.2.1.3]; K00128 aldehyde dehydrogenase (NAD+) 
      K00128 218 ALDH3A1, ALDH3; aldehyde dehydrogenase 3 family, memberA1 [EC:1.2.1.3 1.2.1.5]; K00128 aldehyde dehydrogenase (NAD+); K00129 aldehyde dehydrogenase (NAD(P)+) 
      K00128 219 ALDH1B1; aldehyde dehydrogenase 1 family, member B1 [EC:1.2.1.3]; K00128 aldehyde dehydrogenase (NAD+) 
      K00128 220 ALDH1A3; aldehyde dehydrogenase 1 family, member A3 [EC:1.2.1.3 1.2.1.5]; K00128 aldehyde dehydrogenase (NAD+); K00129 aldehyde dehydrogenase (NAD(P)+) 
      K00128 223 ALDH9A1; aldehyde dehydrogenase 9 family, member A1 [EC:1.2.1.3 1.2.1.19 1.2.1.47]; K00137 aminobutyraldehyde dehydrogenase; K00128 aldehyde dehydrogenase (NAD+); K00149 4-trimethylammoniobutyraldehyde dehydrogenase 
      K00128 224 ALDH3A2; aldehyde dehydrogenase 3 family, member A2 [EC:1.2.1.3]; K00128 aldehyde dehydrogenase (NAD+) 
      K00128 501 ALDH7A1; aldehyde dehydrogenase 7 family, member A1 [EC:1.2.1.3]; K00128 aldehyde dehydrogenase (NAD+) 
      K00257 27034 ACAD8; acyl-Coenzyme A dehydrogenase family, member 8 [EC:1.3.99.-] 
      K00257 28976 ACAD9; acyl-Coenzyme A dehydrogenase family, member 9 [EC:1.3.99.-] 
      K00257 36 ACADSB; acyl-Coenzyme A dehydrogenase, short/branched chain [EC:1.3.99.-] 
      K00257 37 ACADVL; acyl-Coenzyme A dehydrogenase, very long chain [EC:1.3.99.-] 
      K00100 112724 RDH13; retinol dehydrogenase 13 (all-trans and 9-cis) [EC:1.1.1.-] 
      K00100 145226 RDH12; retinol dehydrogenase 12 (all-trans and 9-cis) [EC:1.1.1.-] 
      K00100 51109 RDH11; retinol dehydrogenase 11 (all-trans and 9-cis) [EC:1.1.1.-] 
      K00100 51144 HSD17B12; hydroxysteroid (17-beta) dehydrogenase 12 [EC:1.1.1.-] 
      K00100 57016 AKR1B10; aldo-keto reductase family 1, member B10 (aldose reductase) [EC:1.1.1.-] 
      K00100 57665 RDH14; retinol dehydrogenase 14 (all-trans and 9-cis) [EC:1.1.1.-] 
      K00100 80270 HSD3B7; hydroxy-delta-5-steroid dehydrogenase, 3 beta- and steroid delta-isomerase 7 [EC:1.1.1.-] 
      K07513 30 ACAA1; acetyl-Coenzyme A acyltransferase 1 (peroxisomal 3-oxoacyl-Coenzyme A thiolase) [EC:2.3.1.16]; K07513 acetyl-CoA acyltransferase 1 
      K07508 10449 ACAA2; acetyl-Coenzyme A acyltransferase 2 (mitochondrial 3-oxoacyl-Coenzyme A thiolase) [EC:2.3.1.16]; K07508 acetyl-CoA acyltransferase 2 
      K07509 3032 HADHB; hydroxyacyl-Coenzyme A dehydrogenase/3-ketoacyl-Coenzyme A thiolase/enoyl-Coenzyme A hydratase (trifunctional protein), beta subunit [EC:2.3.1.16]; K07509 acetyl-CoA acyltransferase 
      K00659 570 BAAT; bile acid Coenzyme A: amino acid N-acyltransferase (glycine N-choloyltransferase) [EC:2.3.1.65 3.1.2.2]; K00659 glycine N-choloyltransferase; K01068 palmitoyl-CoA hydrolase 

     00140 C21-Steroid hormone metabolism [PATH:hsa00140]

      K00498 1583 CYP11A1; cytochrome P450, family 11, subfamily A, polypeptide 1 [EC:1.14.15.6]; K00498 cytochrome P450, family 11, subfamily A (cholesterol monooxygenase (side-chain-cleaving)) 
      K00070 3283 HSD3B1, HSDB3, HSD3B; hydroxy-delta-5-steroid dehydrogenase, 3 beta- and steroid delta-isomerase 1 [EC:1.1.1.145 5.3.3.1]; K00070 3beta-hydroxy-delta5-steroid dehydrogenase; K01822 steroid delta-isomerase 
      K00070 3284 HSD3B2; hydroxy-delta-5-steroid dehydrogenase, 3 beta- and steroid delta-isomerase 2 [EC:1.1.1.145 5.3.3.1]; K00070 3beta-hydroxy-delta5-steroid dehydrogenase; K01822 steroid delta-isomerase 
      K01822 3283 HSD3B1, HSDB3, HSD3B; hydroxy-delta-5-steroid dehydrogenase, 3 beta- and steroid delta-isomerase 1 [EC:1.1.1.145 5.3.3.1]; K00070 3beta-hydroxy-delta5-steroid dehydrogenase; K01822 steroid delta-isomerase 
      K01822 3284 HSD3B2; hydroxy-delta-5-steroid dehydrogenase, 3 beta- and steroid delta-isomerase 2 [EC:1.1.1.145 5.3.3.1]; K00070 3beta-hydroxy-delta5-steroid dehydrogenase; K01822 steroid delta-isomerase 
      K00513 1589 CYP21A2; cytochrome P450, family 21, subfamily A, polypeptide 2 [EC:1.14.99.10]; K00513 cytochrome P450, family 21, subfamily A (steroid 21-monooxygenase) 
      K00512 1586 CYP17A1, CYP17; cytochrome P450, family 17, subfamily A, polypeptide 1 [EC:1.14.99.9]; K00512 cytochrome P450, family 17, subfamily A (steroid 17alpha-monooxygenase) 
      K00497 1584 CYP11B1; cytochrome P450, family 11, subfamily B, polypeptide 1 [EC:1.14.15.4 1.14.15.5]; K00497 cytochrome P450, family 11, subfamily B (steroid 11beta-monooxygenase); K07433 E1.14.15.5, corticosterone 18-monooxygenase 
      K00497 1585 CYP11B2; cytochrome P450, family 11, subfamily B, polypeptide 2 [EC:1.14.15.4 1.14.15.5]; K00497 cytochrome P450, family 11, subfamily B (steroid 11beta-monooxygenase); K07433 E1.14.15.5, corticosterone 18-monooxygenase 
      K00071 3290 HSD11B1, HSD11B, HSD11; hydroxysteroid (11-beta) dehydrogenase 1 [EC:1.1.1.146]; K00071 11beta-hydroxysteroid dehydrogenase 
      K00071 3291 HSD11B2; hydroxysteroid (11-beta) dehydrogenase 2 [EC:1.1.1.146]; K00071 11beta-hydroxysteroid dehydrogenase 
      K00251 6718 AKR1D1, SRD5B1; aldo-keto reductase family 1, member D1 (delta 4-3-ketosteroid-5-beta-reductase) [EC:1.3.99.6]; K00251 3-oxo-5beta-steroid 4-dehydrogenase 
      K00037 1109 AKR1C4, CHDR; aldo-keto reductase family 1, member C4 (chlordecone reductase; 3-alpha hydroxysteroid dehydrogenase, type I; dihydrodiol dehydrogenase 4) [EC:1.1.1.225 1.1.1.213 1.3.1.20 1.1.1.50]; K00089 3alpha-hydroxysteroid dehydrogenase (A-specific); K00092 chlordecone reductase; K00037 3-alpha-hydroxysteroid dehydrogenase; K00212 trans-1,2-dihydrobenzene-1,2-diol dehydrogenase 

     00150 Androgen and estrogen metabolism [PATH:hsa00150]

      K00070 3283 HSD3B1, HSDB3, HSD3B; hydroxy-delta-5-steroid dehydrogenase, 3 beta- and steroid delta-isomerase 1 [EC:1.1.1.145 5.3.3.1]; K00070 3beta-hydroxy-delta5-steroid dehydrogenase; K01822 steroid delta-isomerase 
      K00070 3284 HSD3B2; hydroxy-delta-5-steroid dehydrogenase, 3 beta- and steroid delta-isomerase 2 [EC:1.1.1.145 5.3.3.1]; K00070 3beta-hydroxy-delta5-steroid dehydrogenase; K01822 steroid delta-isomerase 
      K01822 3283 HSD3B1, HSDB3, HSD3B; hydroxy-delta-5-steroid dehydrogenase, 3 beta- and steroid delta-isomerase 1 [EC:1.1.1.145 5.3.3.1]; K00070 3beta-hydroxy-delta5-steroid dehydrogenase; K01822 steroid delta-isomerase 
      K01822 3284 HSD3B2; hydroxy-delta-5-steroid dehydrogenase, 3 beta- and steroid delta-isomerase 2 [EC:1.1.1.145 5.3.3.1]; K00070 3beta-hydroxy-delta5-steroid dehydrogenase; K01822 steroid delta-isomerase 
      K00516 83875 BCDO2; beta-carotene dioxygenase 2 [EC:1.14.99.-]; K00516 fatty acid desaturase 
      K00044 3292 HSD17B1; hydroxysteroid (17-beta) dehydrogenase 1 [EC:1.1.1.62]; K00044 estradiol 17beta-dehydrogenase 
      K00044 3293 HSD17B3; hydroxysteroid (17-beta) dehydrogenase 3 [EC:1.1.1.62]; K00044 estradiol 17beta-dehydrogenase 
      K00044 3294 HSD17B2; hydroxysteroid (17-beta) dehydrogenase 2 [EC:1.1.1.62]; K00044 estradiol 17beta-dehydrogenase 
      K00044 51478 HSD17B7; hydroxysteroid (17-beta) dehydrogenase 7 [EC:1.1.1.62]; K00044 estradiol 17beta-dehydrogenase 
      K00044 7923 HSD17B8; hydroxysteroid (17-beta) dehydrogenase 8 [EC:1.1.1.62]; K00044 estradiol 17beta-dehydrogenase 
      K00497 1584 CYP11B1; cytochrome P450, family 11, subfamily B, polypeptide 1 [EC:1.14.15.4 1.14.15.5]; K00497 cytochrome P450, family 11, subfamily B (steroid 11beta-monooxygenase); K07433 E1.14.15.5, corticosterone 18-monooxygenase 
      K00497 1585 CYP11B2; cytochrome P450, family 11, subfamily B, polypeptide 2 [EC:1.14.15.4 1.14.15.5]; K00497 cytochrome P450, family 11, subfamily B (steroid 11beta-monooxygenase); K07433 E1.14.15.5, corticosterone 18-monooxygenase 
      K00071 3290 HSD11B1, HSD11B, HSD11; hydroxysteroid (11-beta) dehydrogenase 1 [EC:1.1.1.146]; K00071 11beta-hydroxysteroid dehydrogenase 
      K00071 3291 HSD11B2; hydroxysteroid (11-beta) dehydrogenase 2 [EC:1.1.1.146]; K00071 11beta-hydroxysteroid dehydrogenase 
      K00250 6715 SRD5A1; steroid-5-alpha-reductase, alpha polypeptide 1 (3-oxo-5 alpha-steroid delta 4-dehydrogenase alpha 1) [EC:1.3.99.5]; K00250 3-oxo-5alpha-steroid 4-dehydrogenase 
      K00250 6716 SRD5A2; steroid-5-alpha-reductase, alpha polypeptide 2 (3-oxo-5 alpha-steroid delta 4-dehydrogenase alpha 2) [EC:1.3.99.5]; K00250 3-oxo-5alpha-steroid 4-dehydrogenase 
      K00251 6718 AKR1D1, SRD5B1; aldo-keto reductase family 1, member D1 (delta 4-3-ketosteroid-5-beta-reductase) [EC:1.3.99.6]; K00251 3-oxo-5beta-steroid 4-dehydrogenase 
      K00037 1109 AKR1C4, CHDR; aldo-keto reductase family 1, member C4 (chlordecone reductase; 3-alpha hydroxysteroid dehydrogenase, type I; dihydrodiol dehydrogenase 4) [EC:1.1.1.225 1.1.1.213 1.3.1.20 1.1.1.50]; K00089 3alpha-hydroxysteroid dehydrogenase (A-specific); K00092 chlordecone reductase; K00037 3-alpha-hydroxysteroid dehydrogenase; K00212 trans-1,2-dihydrobenzene-1,2-diol dehydrogenase 
      K00699 10720 UGT2B11; UDP glucuronosyltransferase 2 family, polypeptide B11 [EC:2.4.1.17]; K00699 glucuronosyltransferase [CAZy:GT1] 
      K00699 10941 UGT2A1; UDP glucuronosyltransferase 2 family, polypeptide A1 [EC:2.4.1.17]; K00699 glucuronosyltransferase [CAZy:GT1] 
      K00699 54490 UGT2B28; UDP glucuronosyltransferase 2 family, polypeptide B28 [EC:2.4.1.17]; K00699 glucuronosyltransferase [CAZy:GT1] 
      K00699 54575 UGT1A10; UDP glucuronosyltransferase 1 family, polypeptide A10 [EC:2.4.1.17]; K00699 glucuronosyltransferase [CAZy:GT1] 
      K00699 54576 UGT1A8; UDP glucuronosyltransferase 1 family, polypeptide A8 [EC:2.4.1.17]; K00699 glucuronosyltransferase [CAZy:GT1] 
      K00699 54577 UGT1A7; UDP glucuronosyltransferase 1 family, polypeptide A7 [EC:2.4.1.17]; K00699 glucuronosyltransferase [CAZy:GT1] 
      K00699 54578 UGT1A6; UDP glucuronosyltransferase 1 family, polypeptide A6 [EC:2.4.1.17]; K00699 glucuronosyltransferase [CAZy:GT1] 
      K00699 54579 UGT1A5; UDP glucuronosyltransferase 1 family, polypeptide A5 [EC:2.4.1.17]; K00699 glucuronosyltransferase [CAZy:GT1] 
      K00699 54600 UGT1A9; UDP glucuronosyltransferase 1 family, polypeptide A9 [EC:2.4.1.17]; K00699 glucuronosyltransferase [CAZy:GT1] 
      K00699 54657 UGT1A4; UDP glucuronosyltransferase 1 family, polypeptide A4 [EC:2.4.1.17]; K00699 glucuronosyltransferase [CAZy:GT1] 
      K00699 54658 UGT1A1; UDP glucuronosyltransferase 1 family, polypeptide A1 [EC:2.4.1.17]; K00699 glucuronosyltransferase [CAZy:GT1] 
      K00699 54659 UGT1A3; UDP glucuronosyltransferase 1 family, polypeptide A3 [EC:2.4.1.17]; K00699 glucuronosyltransferase [CAZy:GT1] 
      K00699 7363 UGT2B4; UDP glucuronosyltransferase 2 family, polypeptide B4 [EC:2.4.1.17]; K00699 glucuronosyltransferase [CAZy:GT1] 
      K00699 7364 UGT2B7; UDP glucuronosyltransferase 2 family, polypeptide B7 [EC:2.4.1.17]; K00699 glucuronosyltransferase [CAZy:GT1] 
      K00699 7365 UGT2B10; UDP glucuronosyltransferase 2 family, polypeptide B10 [EC:2.4.1.17]; K00699 glucuronosyltransferase [CAZy:GT1] 
      K00699 7366 UGT2B15; UDP glucuronosyltransferase 2 family, polypeptide B15 [EC:2.4.1.17]; K00699 glucuronosyltransferase [CAZy:GT1] 
      K00699 7367 UGT2B17; UDP glucuronosyltransferase 2 family, polypeptide B17 [EC:2.4.1.17]; K00699 glucuronosyltransferase [CAZy:GT1] 
      K01015 6820 SULT2B1; sulfotransferase family, cytosolic, 2B, member 1 [EC:2.8.2.2]; K01015 alcohol sulfotransferase 
      K01015 6822 SULT2A1; sulfotransferase family, cytosolic, 2A, dehydroepiandrosterone (DHEA)-preferring, member 1 [EC:2.8.2.2]; K01015 alcohol sulfotransferase 
      K01131 412 STS; steroid sulfatase (microsomal), arylsulfatase C, isozyme S [EC:3.1.6.2]; K01131 steryl-sulfatase 
      K01016 6783 SULT1E1; sulfotransferase family 1E, estrogen-preferring, member 1 [EC:2.8.2.4]; K01016 estrone sulfotransferase 
      K01130 414 ARSD; arylsulfatase D [EC:3.1.6.1]; K01130 arylsulfatase 
      K01130 415 ARSE; arylsulfatase E (chondrodysplasia punctata 1) [EC:3.1.6.1]; K01130 arylsulfatase 
      K00599 10196 PRMT3, HRMT1L3; protein arginine methyltransferase 3 [EC:2.1.1.-] 
      K00599 10419 PRMT5; protein arginine methyltransferase 5 [EC:2.1.1.-] 
      K00599 10498 CARM1; coactivator-associated arginine methyltransferase 1 [EC:2.1.1.-] 
      K00599 114049 WBSCR22; Williams Beuren syndrome chromosome region 22 [EC:2.1.1.-] 
      K00599 131965 METTL6; methyltransferase like 6 [EC:2.1.1.-] 
      K00599 3275 PRMT2, HRMT1L1; protein arginine methyltransferase 2 [EC:2.1.1.-] 
      K00599 3276 PRMT1; protein arginine methyltransferase 1 [EC:2.1.1.-] 
      K00599 51409 HEMK1; HemK methyltransferase family member 1 [EC:2.1.1.-] 
      K00599 51451 LCMT1; leucine carboxyl methyltransferase 1 [EC:2.1.1.-] 
      K00599 54496 PRMT7; protein arginine methyltransferase 7 [EC:2.1.1.-] 
      K00599 55170 PRMT6, HRMT1L6; protein arginine methyltransferase 6 [EC:2.1.1.-] 
      K00599 55798 METTL2B, METTL2; methyltransferase like 2B [EC:2.1.1.-] 
      K00599 56341 PRMT8, HRMT1L3, HRMT1L4; protein arginine methyltransferase 8 [EC:2.1.1.-] 
      K00599 9836 LCMT2; leucine carboxyl methyltransferase 2 [EC:2.1.1.-] 

     00561 Glycerolipid metabolism [PATH:hsa00561]

      K00128 217 ALDH2; aldehyde dehydrogenase 2 family (mitochondrial) [EC:1.2.1.3]; K00128 aldehyde dehydrogenase (NAD+) 
      K00128 218 ALDH3A1, ALDH3; aldehyde dehydrogenase 3 family, memberA1 [EC:1.2.1.3 1.2.1.5]; K00128 aldehyde dehydrogenase (NAD+); K00129 aldehyde dehydrogenase (NAD(P)+) 
      K00128 219 ALDH1B1; aldehyde dehydrogenase 1 family, member B1 [EC:1.2.1.3]; K00128 aldehyde dehydrogenase (NAD+) 
      K00128 220 ALDH1A3; aldehyde dehydrogenase 1 family, member A3 [EC:1.2.1.3 1.2.1.5]; K00128 aldehyde dehydrogenase (NAD+); K00129 aldehyde dehydrogenase (NAD(P)+) 
      K00128 223 ALDH9A1; aldehyde dehydrogenase 9 family, member A1 [EC:1.2.1.3 1.2.1.19 1.2.1.47]; K00137 aminobutyraldehyde dehydrogenase; K00128 aldehyde dehydrogenase (NAD+); K00149 4-trimethylammoniobutyraldehyde dehydrogenase 
      K00128 224 ALDH3A2; aldehyde dehydrogenase 3 family, member A2 [EC:1.2.1.3]; K00128 aldehyde dehydrogenase (NAD+) 
      K00128 501 ALDH7A1; aldehyde dehydrogenase 7 family, member A1 [EC:1.2.1.3]; K00128 aldehyde dehydrogenase (NAD+) 
      K00011 231 AKR1B1; aldo-keto reductase family 1, member B1 (aldose reductase) [EC:1.1.1.21]; K00011 aldehyde reductase 
      K00001 124 ADH1A, ADH1; alcohol dehydrogenase 1A (class I), alpha polypeptide [EC:1.1.1.1]; K00001 alcohol dehydrogenase 
      K00001 125 ADH1B, ADH2; alcohol dehydrogenase IB (class I), beta polypeptide [EC:1.1.1.1]; K00001 alcohol dehydrogenase 
      K00001 126 ADH1C, ADH3; alcohol dehydrogenase 1C (class I), gamma polypeptide [EC:1.1.1.1]; K00001 alcohol dehydrogenase 
      K00001 127 ADH4; alcohol dehydrogenase 4 (class II), pi polypeptide [EC:1.1.1.1]; K00001 alcohol dehydrogenase 
      K00001 128 ADH5, FDH; alcohol dehydrogenase 5 (class III), chi polypeptide [EC:1.1.1.1 1.1.1.284]; K00001 alcohol dehydrogenase; K00121 S-(hydroxymethyl)glutathione dehydrogenase 
      K00001 130 ADH6; alcohol dehydrogenase 6 (class V) [EC:1.1.1.1]; K00001 alcohol dehydrogenase 
      K00001 131 ADH7; alcohol dehydrogenase 7 (class IV), mu or sigma polypeptide [EC:1.1.1.1]; K00001 alcohol dehydrogenase 
      K00001 137872 ADHFE1; alcohol dehydrogenase, iron containing, 1 [EC:1.1.1.1]; K00001 alcohol dehydrogenase 
      K00002 10327 AKR1A1; aldo-keto reductase family 1, member A1 (aldehyde reductase) [EC:1.1.1.2]; K00002 alcohol dehydrogenase (NADP+) 
      K00864 2710 GK; glycerol kinase [EC:2.7.1.30]; K00864 glycerol kinase 
      K00864 2712 GK2; glycerol kinase 2 [EC:2.7.1.30]; K00864 glycerol kinase 
      K00629 57678 GPAM; glycerol-3-phosphate acyltransferase, mitochondrial [EC:2.3.1.15]; K00629 glycerol-3-phosphate O-acyltransferase 
      K00655 10554 AGPAT1; 1-acylglycerol-3-phosphate O-acyltransferase 1 (lysophosphatidic acid acyltransferase, alpha) [EC:2.3.1.51]; K00655 1-acyl-sn-glycerol-3-phosphate acyltransferase 
      K00655 10555 AGPAT2, BSCL; 1-acylglycerol-3-phosphate O-acyltransferase 2 (lysophosphatidic acid acyltransferase, beta) [EC:2.3.1.51]; K00655 1-acyl-sn-glycerol-3-phosphate acyltransferase 
      K00655 137964 AGPAT6; 1-acylglycerol-3-phosphate O-acyltransferase 6 (lysophosphatidic acid acyltransferase, zeta) [EC:2.3.1.51]; K00655 1-acyl-sn-glycerol-3-phosphate acyltransferase 
      K00655 56894 AGPAT3; 1-acylglycerol-3-phosphate O-acyltransferase 3 [EC:2.3.1.51]; K00655 1-acyl-sn-glycerol-3-phosphate acyltransferase 
      K00655 56895 AGPAT4; 1-acylglycerol-3-phosphate O-acyltransferase 4 (lysophosphatidic acid acyltransferase, delta) [EC:2.3.1.51]; K00655 1-acyl-sn-glycerol-3-phosphate acyltransferase 
      K01080 8611 PPAP2A; phosphatidic acid phosphatase type 2A [EC:3.1.3.4]; K01080 phosphatidate phosphatase 
      K01080 8612 PPAP2C; phosphatidic acid phosphatase type 2C [EC:3.1.3.4]; K01080 phosphatidate phosphatase 
      K01080 8613 PPAP2B; phosphatidic acid phosphatase type 2B [EC:3.1.3.4]; K01080 phosphatidate phosphatase 
      K00901 1606 DGKA; diacylglycerol kinase, alpha 80kDa [EC:2.7.1.107]; K00901 diacylglycerol kinase 
      K00901 1607 DGKB; diacylglycerol kinase, beta 90kDa [EC:2.7.1.107]; K00901 diacylglycerol kinase 
      K00901 1608 DGKG; diacylglycerol kinase, gamma 90kDa [EC:2.7.1.107]; K00901 diacylglycerol kinase 
      K00901 160851 DGKH; diacylglycerol kinase, eta [EC:2.7.1.107]; K00901 diacylglycerol kinase 
      K00901 1609 DGKQ; diacylglycerol kinase, theta 110kDa [EC:2.7.1.107]; K00901 diacylglycerol kinase 
      K00901 8525 DGKZ; diacylglycerol kinase, zeta 104kDa [EC:2.7.1.107]; K00901 diacylglycerol kinase 
      K00901 8526 DGKE; diacylglycerol kinase, epsilon 64kDa [EC:2.7.1.107]; K00901 diacylglycerol kinase 
      K00901 8527 DGKD; diacylglycerol kinase, delta 130kDa [EC:2.7.1.107]; K00901 diacylglycerol kinase 
      K00901 9162 DGKI; diacylglycerol kinase, iota [EC:2.7.1.107]; K00901 diacylglycerol kinase 
      K00635 8694 DGAT1; diacylglycerol O-acyltransferase homolog 1 (mouse) [EC:2.3.1.20]; K00635 diacylglycerol O-acyltransferase 
      K01046 1056 CEL; carboxyl ester lipase (bile salt-stimulated lipase) [EC:3.1.1.3 3.1.1.13]; K01052 cholesterol esterase; K01046 triacylglycerol lipase 
      K01046 3988 LIPA; lipase A, lysosomal acid, cholesterol esterase (Wolman disease) [EC:3.1.1.13 3.1.1.3 3.1.1.1]; K01044 carboxylesterase; K01052 cholesterol esterase; K01046 triacylglycerol lipase 
      K01046 3990 LIPC; lipase, hepatic [EC:3.1.1.3]; K01046 triacylglycerol lipase 
      K01046 5406 PNLIP; pancreatic lipase [EC:3.1.1.3]; K01046 triacylglycerol lipase 
      K01046 5407 PNLIPRP1; pancreatic lipase-related protein 1 [EC:3.1.1.3]; K01046 triacylglycerol lipase 
      K01046 5408 PNLIPRP2; pancreatic lipase-related protein 2 [EC:3.1.1.3]; K01046 triacylglycerol lipase 
      K01046 80339 ADPN, C22orf20; adiponutrin [EC:2.3.1.- 3.1.1.3]; K01046 triacylglycerol lipase 
      K01046 8513 LIPF; lipase, gastric [EC:3.1.1.3]; K01046 triacylglycerol lipase 
      K01046 9388 LIPG; lipase, endothelial [EC:3.1.1.3]; K01046 triacylglycerol lipase 
      K01059 4023 LPL; lipoprotein lipase [EC:3.1.1.34]; K01059 lipoprotein lipase 
      K01054 11343 MGLL; monoglyceride lipase [EC:3.1.1.23]; K01054 acylglycerol lipase 
      K00754 168391 GALNTL5, GALNT15; UDP-N-acetyl-alpha-D-galactosamine:polypeptide N-acetylgalactosaminyltransferase-like 5 [EC:2.4.1.-] 
      K00754 55757 UGCGL2; UDP-glucose ceramide glucosyltransferase-like 2 [EC:2.4.1.-] 
      K00754 56886 UGCGL1; UDP-glucose ceramide glucosyltransferase-like 1 [EC:2.4.1.-] 
      K00754 8473 OGT; O-linked N-acetylglucosamine (GlcNAc) transferase (UDP-N-acetylglucosamine:polypeptide-N-acetylglucosaminyl transferase) [EC:2.4.1.-] 
      K07407 2717 GLA; galactosidase, alpha [EC:3.2.1.22]; K07407 alpha-galactosidase 
      K01190 2720 GLB1; galactosidase, beta 1 [EC:3.2.1.23]; K01190 beta-galactosidase 
      K01190 3938 LCT; lactase [EC:3.2.1.108 3.2.1.23 3.2.1.62]; K01229 lactase; K01190 beta-galactosidase; K01211 glycosylceramidase 

     00564 Glycerophospholipid metabolism [PATH:hsa00564]

      K00006 2819 GPD1; glycerol-3-phosphate dehydrogenase 1 (soluble) [EC:1.1.1.8]; K00006 glycerol-3-phosphate dehydrogenase (NAD+) 
      K00111 2820 GPD2; glycerol-3-phosphate dehydrogenase 2 (mitochondrial) [EC:1.1.99.5]; K00111 glycerol-3-phosphate dehydrogenase 
      K00629 57678 GPAM; glycerol-3-phosphate acyltransferase, mitochondrial [EC:2.3.1.15]; K00629 glycerol-3-phosphate O-acyltransferase 
      K00655 10554 AGPAT1; 1-acylglycerol-3-phosphate O-acyltransferase 1 (lysophosphatidic acid acyltransferase, alpha) [EC:2.3.1.51]; K00655 1-acyl-sn-glycerol-3-phosphate acyltransferase 
      K00655 10555 AGPAT2, BSCL; 1-acylglycerol-3-phosphate O-acyltransferase 2 (lysophosphatidic acid acyltransferase, beta) [EC:2.3.1.51]; K00655 1-acyl-sn-glycerol-3-phosphate acyltransferase 
      K00655 137964 AGPAT6; 1-acylglycerol-3-phosphate O-acyltransferase 6 (lysophosphatidic acid acyltransferase, zeta) [EC:2.3.1.51]; K00655 1-acyl-sn-glycerol-3-phosphate acyltransferase 
      K00655 56894 AGPAT3; 1-acylglycerol-3-phosphate O-acyltransferase 3 [EC:2.3.1.51]; K00655 1-acyl-sn-glycerol-3-phosphate acyltransferase 
      K00655 56895 AGPAT4; 1-acylglycerol-3-phosphate O-acyltransferase 4 (lysophosphatidic acid acyltransferase, delta) [EC:2.3.1.51]; K00655 1-acyl-sn-glycerol-3-phosphate acyltransferase 
      K00649 8443 GNPAT; glyceronephosphate O-acyltransferase [EC:2.3.1.42]; K00649 glyceronephosphate O-acyltransferase 
      K00680 114799 ESCO1; establishment of cohesion 1 homolog 1 (S. cerevisiae) [EC:2.3.1.-] 
      K00680 157570 ESCO2, RBS; establishment of cohesion 1 homolog 2 (S. cerevisiae) [EC:2.3.1.-] 
      K00680 1629 DBT; dihydrolipoamide branched chain transacylase E2 [EC:2.3.1.-] 
      K00680 23522 MYST4; MYST histone acetyltransferase (monocytic leukemia) 4 [EC:2.3.1.48 2.3.1.-]; K00653 histone acetyltransferase 
      K00680 24142 NAT6; N-acetyltransferase 6 [EC:2.3.1.-] 
      K00680 51100 SH3GLB1; SH3-domain GRB2-like endophilin B1 [EC:2.3.1.-] 
      K00680 51126 NAT5; N-acetyltransferase 5 (ARD1 homolog, S. cerevisiae) [EC:2.3.1.-] 
      K00680 7994 MYST3, ZNF220, RUNXBP2; MYST histone acetyltransferase (monocytic leukemia) 3 [EC:2.3.1.48 2.3.1.-]; K00653 histone acetyltransferase 
      K00680 80339 ADPN, C22orf20; adiponutrin [EC:2.3.1.- 3.1.1.3]; K01046 triacylglycerol lipase 
      K00680 8260 ARD1A; ARD1 homolog A, N-acetyltransferase (S. cerevisiae) [EC:2.3.1.-] 
      K01080 8611 PPAP2A; phosphatidic acid phosphatase type 2A [EC:3.1.3.4]; K01080 phosphatidate phosphatase 
      K01080 8612 PPAP2C; phosphatidic acid phosphatase type 2C [EC:3.1.3.4]; K01080 phosphatidate phosphatase 
      K01080 8613 PPAP2B; phosphatidic acid phosphatase type 2B [EC:3.1.3.4]; K01080 phosphatidate phosphatase 
      K00901 1606 DGKA; diacylglycerol kinase, alpha 80kDa [EC:2.7.1.107]; K00901 diacylglycerol kinase 
      K00901 1607 DGKB; diacylglycerol kinase, beta 90kDa [EC:2.7.1.107]; K00901 diacylglycerol kinase 
      K00901 1608 DGKG; diacylglycerol kinase, gamma 90kDa [EC:2.7.1.107]; K00901 diacylglycerol kinase 
      K00901 160851 DGKH; diacylglycerol kinase, eta [EC:2.7.1.107]; K00901 diacylglycerol kinase 
      K00901 1609 DGKQ; diacylglycerol kinase, theta 110kDa [EC:2.7.1.107]; K00901 diacylglycerol kinase 
      K00901 8525 DGKZ; diacylglycerol kinase, zeta 104kDa [EC:2.7.1.107]; K00901 diacylglycerol kinase 
      K00901 8526 DGKE; diacylglycerol kinase, epsilon 64kDa [EC:2.7.1.107]; K00901 diacylglycerol kinase 
      K00901 8527 DGKD; diacylglycerol kinase, delta 130kDa [EC:2.7.1.107]; K00901 diacylglycerol kinase 
      K00901 9162 DGKI; diacylglycerol kinase, iota [EC:2.7.1.107]; K00901 diacylglycerol kinase 
      K00994 56994 CHPT1; choline phosphotransferase 1 [EC:2.7.8.2]; K00994 diacylglycerol cholinephosphotransferase 
      K01115 5337 PLD1; phospholipase D1, phosphatidylcholine-specific [EC:3.1.4.4]; K01115 phospholipase D 
      K01115 5338 PLD2; phospholipase D2 [EC:3.1.4.4]; K01115 phospholipase D 
      K00623 1103 CHAT; choline acetyltransferase [EC:2.3.1.6]; K00623 choline O-acetyltransferase 
      K01049 43 ACHE, YT; acetylcholinesterase (Yt blood group) [EC:3.1.1.7]; K01049 acetylcholinesterase 
      K00866 1119 CHKA, CHK; choline kinase alpha [EC:2.7.1.32]; K00866 choline kinase 
      K00866 1120 CHKB, CHKL; choline kinase beta [EC:2.7.1.32 2.7.1.82]; K00866 choline kinase; K00894 ethanolamine kinase 
      K06124 162466 PHOSPHO1; phosphatase, orphan 1 [EC:3.1.3.75]; K06124 phosphoethanolamine/phosphocholine phosphatase 
      K00968 5130 PCYT1A; phosphate cytidylyltransferase 1, choline, alpha [EC:2.7.7.15]; K00968 choline-phosphate cytidylyltransferase 
      K00968 9468 PCYT1B; phosphate cytidylyltransferase 1, choline, beta [EC:2.7.7.15]; K00968 choline-phosphate cytidylyltransferase 
      K00894 1120 CHKB, CHKL; choline kinase beta [EC:2.7.1.32 2.7.1.82]; K00866 choline kinase; K00894 ethanolamine kinase 
      K00894 55500 ETNK1; ethanolamine kinase 1 [EC:2.7.1.82]; K00894 ethanolamine kinase 
      K00967 5833 PCYT2; phosphate cytidylyltransferase 2, ethanolamine [EC:2.7.7.14]; K00967 ethanolamine-phosphate cytidylyltransferase 
      K00551 10400 PEMT; phosphatidylethanolamine N-methyltransferase [EC:2.1.1.17]; K00551 phosphatidylethanolamine N-methyltransferase 
      K00981 1040 CDS1; CDP-diacylglycerol synthase (phosphatidate cytidylyltransferase) 1 [EC:2.7.7.41]; K00981 phosphatidate cytidylyltransferase 
      K00981 8760 CDS2; CDP-diacylglycerol synthase (phosphatidate cytidylyltransferase) 2 [EC:2.7.7.41]; K00981 phosphatidate cytidylyltransferase 
      K00650 3931 LCAT; lecithin-cholesterol acyltransferase [EC:2.3.1.43]; K00650 lecithin-cholesterol acyltransferase 
      K01047 26279 PLA2G2D; phospholipase A2, group IID [EC:3.1.1.4]; K01047 phospholipase A2 
      K01047 30814 PLA2G2E; phospholipase A2, group IIE [EC:3.1.1.4]; K01047 phospholipase A2 
      K01047 50487 PLA2G3; phospholipase A2, group III [EC:3.1.1.4]; K01047 phospholipase A2 
      K01047 5319 PLA2G1B; phospholipase A2, group IB (pancreas) [EC:3.1.1.4]; K01047 phospholipase A2 
      K01047 5320 PLA2G2A, PLA2B, PLA2L; phospholipase A2, group IIA (platelets, synovial fluid) [EC:3.1.1.4]; K01047 phospholipase A2 
      K01047 5321 PLA2G4A, PLA2G4; phospholipase A2, group IVA (cytosolic, calcium-dependent) [EC:3.1.1.5 3.1.1.4]; K01047 phospholipase A2; K01048 lysophospholipase 
      K01047 5322 PLA2G5; phospholipase A2, group V [EC:3.1.1.4]; K01047 phospholipase A2 
      K01047 64600 PLA2G2F; phospholipase A2, group IIF [EC:3.1.1.4]; K01047 phospholipase A2 
      K01047 81579 PLA2G12A; phospholipase A2, group XIIA [EC:3.1.1.4]; K01047 phospholipase A2 
      K01047 8398 PLA2G6; phospholipase A2, group VI (cytosolic, calcium-independent) [EC:3.1.1.4]; K01047 phospholipase A2 
      K01047 8399 PLA2G10; phospholipase A2, group X [EC:3.1.1.4]; K01047 phospholipase A2 
      K01047 84647 PLA2G12B, PLA2G13; phospholipase A2, group XIIB [EC:3.1.1.4]; K01047 phospholipase A2 
      K01048 1178 CLC; Charcot-Leyden crystal protein [EC:3.1.1.5]; K01048 lysophospholipase 
      K01048 29124 LGALS13; lectin, galactoside-binding, soluble, 13 (galectin 13) [EC:3.1.1.5]; K01048 lysophospholipase 
      K01048 5321 PLA2G4A, PLA2G4; phospholipase A2, group IVA (cytosolic, calcium-dependent) [EC:3.1.1.5 3.1.1.4]; K01047 phospholipase A2; K01048 lysophospholipase 
      K06128 10434 LYPLA1; lysophospholipase I [EC:3.1.1.5]; K06128 lysophospholipase I 
      K06129 23659 LYPLA3; lysophospholipase 3 (lysosomal phospholipase A2) [EC:3.1.1.5]; K06129 lysophospholipase III 
      K06130 11313 LYPLA2; lysophospholipase II [EC:3.1.1.5]; K06130 lysophospholipase II 
      K01613 23761 PISD; phosphatidylserine decarboxylase [EC:4.1.1.65]; K01613 phosphatidylserine decarboxylase 
      K00999 10423 CDIPT; CDP-diacylglycerol--inositol 3-phosphatidyltransferase (phosphatidylinositol synthase) [EC:2.7.8.11]; K00999 CDP-diacylglycerol--inositol 3-phosphatidyltransferase 
      K00803 8540 AGPS; alkylglycerone phosphate synthase [EC:2.5.1.26]; K00803 alkyldihydroxyacetonephosphate synthase 
      K00100 112724 RDH13; retinol dehydrogenase 13 (all-trans and 9-cis) [EC:1.1.1.-] 
      K00100 145226 RDH12; retinol dehydrogenase 12 (all-trans and 9-cis) [EC:1.1.1.-] 
      K00100 51109 RDH11; retinol dehydrogenase 11 (all-trans and 9-cis) [EC:1.1.1.-] 
      K00100 51144 HSD17B12; hydroxysteroid (17-beta) dehydrogenase 12 [EC:1.1.1.-] 
      K00100 57016 AKR1B10; aldo-keto reductase family 1, member B10 (aldose reductase) [EC:1.1.1.-] 
      K00100 57665 RDH14; retinol dehydrogenase 14 (all-trans and 9-cis) [EC:1.1.1.-] 
      K00100 80270 HSD3B7; hydroxy-delta-5-steroid dehydrogenase, 3 beta- and steroid delta-isomerase 7 [EC:1.1.1.-] 
      K01062 5048 PAFAH1B1; platelet-activating factor acetylhydrolase, isoform Ib, alpha subunit 45kDa [EC:3.1.1.47]; K01062 1-alkyl-2-acetylglycerophosphocholine esterase 
      K01062 5049 PAFAH1B2; platelet-activating factor acetylhydrolase, isoform Ib, beta subunit 30kDa [EC:3.1.1.47]; K01062 1-alkyl-2-acetylglycerophosphocholine esterase 
      K01062 5050 PAFAH1B3; platelet-activating factor acetylhydrolase, isoform Ib, gamma subunit 29kDa [EC:3.1.1.47]; K01062 1-alkyl-2-acetylglycerophosphocholine esterase 
      K01062 5051 PAFAH2; platelet-activating factor acetylhydrolase 2, 40kDa [EC:3.1.1.47]; K01062 1-alkyl-2-acetylglycerophosphocholine esterase 
      K01062 7941 PLA2G7; phospholipase A2, group VII (platelet-activating factor acetylhydrolase, plasma) [EC:3.1.1.47]; K01062 1-alkyl-2-acetylglycerophosphocholine esterase 

     00590 Arachidonic acid metabolism [PATH:hsa00590]

      K01047 26279 PLA2G2D; phospholipase A2, group IID [EC:3.1.1.4]; K01047 phospholipase A2 
      K01047 30814 PLA2G2E; phospholipase A2, group IIE [EC:3.1.1.4]; K01047 phospholipase A2 
      K01047 50487 PLA2G3; phospholipase A2, group III [EC:3.1.1.4]; K01047 phospholipase A2 
      K01047 5319 PLA2G1B; phospholipase A2, group IB (pancreas) [EC:3.1.1.4]; K01047 phospholipase A2 
      K01047 5320 PLA2G2A, PLA2B, PLA2L; phospholipase A2, group IIA (platelets, synovial fluid) [EC:3.1.1.4]; K01047 phospholipase A2 
      K01047 5321 PLA2G4A, PLA2G4; phospholipase A2, group IVA (cytosolic, calcium-dependent) [EC:3.1.1.5 3.1.1.4]; K01047 phospholipase A2; K01048 lysophospholipase 
      K01047 5322 PLA2G5; phospholipase A2, group V [EC:3.1.1.4]; K01047 phospholipase A2 
      K01047 64600 PLA2G2F; phospholipase A2, group IIF [EC:3.1.1.4]; K01047 phospholipase A2 
      K01047 81579 PLA2G12A; phospholipase A2, group XIIA [EC:3.1.1.4]; K01047 phospholipase A2 
      K01047 8398 PLA2G6; phospholipase A2, group VI (cytosolic, calcium-independent) [EC:3.1.1.4]; K01047 phospholipase A2 
      K01047 8399 PLA2G10; phospholipase A2, group X [EC:3.1.1.4]; K01047 phospholipase A2 
      K01047 84647 PLA2G12B, PLA2G13; phospholipase A2, group XIIB [EC:3.1.1.4]; K01047 phospholipase A2 
      K00458 239 ALOX12; arachidonate 12-lipoxygenase [EC:1.13.11.31]; K00458 arachidonate 12-lipoxygenase 
      K08021 242 ALOX12B; arachidonate 12-lipoxygenase, 12R type [EC:1.13.11.-]; K08021 arachidonate 12-lipoxygenase (R-type) 
      K00460 246 ALOX15; arachidonate 15-lipoxygenase [EC:1.13.11.33]; K00460 arachidonate 15-lipoxygenase 
      K00432 257202 GPX6; glutathione peroxidase 6 (olfactory) [EC:1.11.1.9]; K00432 glutathione peroxidase 
      K00432 2876 GPX1; glutathione peroxidase 1 [EC:1.11.1.9]; K00432 glutathione peroxidase 
      K00432 2877 GPX2; glutathione peroxidase 2 (gastrointestinal) [EC:1.11.1.9]; K00432 glutathione peroxidase 
      K00432 2878 GPX3; glutathione peroxidase 3 (plasma) [EC:1.11.1.9]; K00432 glutathione peroxidase 
      K00432 2879 GPX4; glutathione peroxidase 4 (phospholipid hydroperoxidase) [EC:1.11.1.9]; K00432 glutathione peroxidase 
      K00432 2880 GPX5; glutathione peroxidase 5 (epididymal androgen-related protein) [EC:1.11.1.9]; K00432 glutathione peroxidase 
      K00432 2882 GPX7; glutathione peroxidase 7 [EC:1.11.1.9]; K00432 glutathione peroxidase 
      K07413 1557 CYP2C19, CYP2C; cytochrome P450, family 2, subfamily C, polypeptide 19 [EC:1.14.13.80 1.14.13.48 1.14.13.49]; K07413 cytochrome P450, family 2, subfamily C; K07381 (S)-limonene 6-monooxygenase; K07382 (S)-limonene 7-monooxygenase; K07383 (R)-limonene 6-monooxygenase 
      K07413 1558 CYP2C8; cytochrome P450, family 2, subfamily C, polypeptide 8 [EC:1.14.14.1]; K07413 cytochrome P450, family 2, subfamily C 
      K07413 1559 CYP2C9; cytochrome P450, family 2, subfamily C, polypeptide 9 [EC:1.14.13.80 1.14.13.48 1.14.13.49]; K07413 cytochrome P450, family 2, subfamily C; K07381 (S)-limonene 6-monooxygenase; K07382 (S)-limonene 7-monooxygenase; K07383 (R)-limonene 6-monooxygenase 
      K07413 1562 CYP2C18, CYP2C17; cytochrome P450, family 2, subfamily C, polypeptide 18 [EC:1.14.14.1]; K07413 cytochrome P450, family 2, subfamily C 
      K07418 1573 CYP2J2; cytochrome P450, family 2, subfamily J, polypeptide 2 [EC:1.14.14.1]; K07418 cytochrome P450, family 2, subfamily J 
      K00461 240 ALOX5; arachidonate 5-lipoxygenase [EC:1.13.11.34]; K00461 arachidonate 5-lipoxygenase 
      K00807 4056 LTC4S; leukotriene C4 synthase [EC:4.4.1.20]; K00807 leukotriene-C4 synthase 
      K00681 2678 GGT1; gamma-glutamyltransferase 1 [EC:2.3.2.2]; K00681 gamma-glutamyltranspeptidase 
      K00681 2679 GGT2; gamma-glutamyltransferase 2 [EC:2.3.2.2]; K00681 gamma-glutamyltranspeptidase 
      K00681 2686 GGTL3; gamma-glutamyltransferase-like 3 [EC:2.3.2.2]; K00681 gamma-glutamyltranspeptidase 
      K00681 2687 GGTLA1; gamma-glutamyltransferase-like activity 1 [EC:2.3.2.2]; K00681 gamma-glutamyltranspeptidase 
      K00681 91227 GGTL4; gamma-glutamyltransferase-like 4 [EC:2.3.2.2]; K00681 gamma-glutamyltranspeptidase 
      K01254 4048 LTA4H; leukotriene A4 hydrolase [EC:3.3.2.6]; K01254 leukotriene-A4 hydrolase 
      K00490 4051 CYP4F3; cytochrome P450, family 4, subfamily F, polypeptide 3 [EC:1.14.13.30]; K00490 cytochrome P450, family 4, subfamily F (leukotriene-B4 20-monooxygenase) 
      K00490 8529 CYP4F2; cytochrome P450, family 4, subfamily F, polypeptide 2 [EC:1.14.13.30]; K00490 cytochrome P450, family 4, subfamily F (leukotriene-B4 20-monooxygenase) 
      K00509 5742 PTGS1; prostaglandin-endoperoxide synthase 1 (prostaglandin G/H synthase and cyclooxygenase) [EC:1.14.99.1]; K00509 prostaglandin-endoperoxide synthase 
      K00509 5743 PTGS2; prostaglandin-endoperoxide synthase 2 (prostaglandin G/H synthase and cyclooxygenase) [EC:1.14.99.1]; K00509 prostaglandin-endoperoxide synthase 
      K01830 27306 PGDS; prostaglandin D2 synthase, hematopoietic [EC:5.3.99.2]; K01830 prostaglandin-H2 D-isomerase 
      K01830 5730 PTGDS; prostaglandin D2 synthase 21kDa (brain) [EC:5.3.99.2]; K01830 prostaglandin-H2 D-isomerase 
      K04119 8644 AKR1C3; aldo-keto reductase family 1, member C3 (3-alpha hydroxysteroid dehydrogenase, type II) [EC:1.1.1.213 1.3.1.20 1.1.1.188]; K04119 prostaglandin-F synthase; K00089 3alpha-hydroxysteroid dehydrogenase (A-specific); K00212 trans-1,2-dihydrobenzene-1,2-diol dehydrogenase 
      K01831 5740 PTGIS; prostaglandin I2 (prostacyclin) synthase [EC:5.3.99.4]; K01831 cytochrome P450, family 8, subfamily A (Prostacyclin synthase) 
      K01832 6916 TBXAS1; thromboxane A synthase 1 (platelet, cytochrome P450, family 5, subfamily A) [EC:5.3.99.5]; K01832 cytochrome P450, family 5, subfamily A (thromboxane-A synthase) 
      K05309 80142 PTGES2; prostaglandin E synthase 2 [EC:5.3.99.3]; K05309 prostaglandin-E synthase 
      K05309 9536 PTGES, MGST1L1; prostaglandin E synthase [EC:5.3.99.3]; K05309 prostaglandin-E synthase 
      K00079 10901 DHRS4; dehydrogenase/reductase (SDR family) member 4 [EC:1.1.1.184]; K00079 carbonyl reductase (NADPH) 
      K00079 873 CBR1; carbonyl reductase 1 [EC:1.1.1.189 1.1.1.197 1.1.1.184]; K00079 carbonyl reductase (NADPH); K00081 prostaglandin-E2 9-reductase; K00084 15-hydroxyprostaglandin dehydrogenase (NADP) 
      K00079 874 CBR3; carbonyl reductase 3 [EC:1.1.1.184]; K00079 carbonyl reductase (NADPH) 
      K00081 873 CBR1; carbonyl reductase 1 [EC:1.1.1.189 1.1.1.197 1.1.1.184]; K00079 carbonyl reductase (NADPH); K00081 prostaglandin-E2 9-reductase; K00084 15-hydroxyprostaglandin dehydrogenase (NADP) 
      K00465 59344 ALOXE3; arachidonate lipoxygenase 3 [EC:1.13.11.-] 
      K08022 247 ALOX15B; arachidonate 15-lipoxygenase, type B [EC:1.13.11.33]; K08022 arachidonate 15-lipoxygenase (second type) / 8-lipoxygenase (S-type) 
      K07415 1571 CYP2E1, CYP2E; cytochrome P450, family 2, subfamily E, polypeptide 1 [EC:1.14.14.1]; K07415 cytochrome P450, family 2, subfamily E 
      K07422 113612 CYP2U1; cytochrome P450, family 2, subfamily U, polypeptide 1; K07422 cytochrome P450, family 2, subfamily U 
      K07425 1579 CYP4A11, CYP4A2; cytochrome P450, family 4, subfamily A, polypeptide 11 [EC:1.14.15.3]; K07425 cytochrome P450, family 4, subfamily A 
      K07425 284541 CYP4A22; cytochrome P450, family 4, subfamily A, polypeptide 22 [EC:1.14.15.3]; K07425 cytochrome P450, family 4, subfamily A 
      K07412 1555 CYP2B6; cytochrome P450, family 2, subfamily B, polypeptide 6 [EC:1.14.14.1]; K07412 cytochrome P450, family 2, subfamily B 
             2052 EPHX1, EPHX; epoxide hydrolase 1, microsomal (xenobiotic) [EC:3.3.2.3]; K01253 epoxide hydrolase
             2053 EPHX2; epoxide hydrolase 2, cytoplasmic [EC:3.3.2.3]; K01253 epoxide hydrolase

     00591 Linoleic acid metabolism [PATH:hsa00591]

      K01047 26279 PLA2G2D; phospholipase A2, group IID [EC:3.1.1.4]; K01047 phospholipase A2 
      K01047 30814 PLA2G2E; phospholipase A2, group IIE [EC:3.1.1.4]; K01047 phospholipase A2 
      K01047 50487 PLA2G3; phospholipase A2, group III [EC:3.1.1.4]; K01047 phospholipase A2 
      K01047 5319 PLA2G1B; phospholipase A2, group IB (pancreas) [EC:3.1.1.4]; K01047 phospholipase A2 
      K01047 5320 PLA2G2A, PLA2B, PLA2L; phospholipase A2, group IIA (platelets, synovial fluid) [EC:3.1.1.4]; K01047 phospholipase A2 
      K01047 5321 PLA2G4A, PLA2G4; phospholipase A2, group IVA (cytosolic, calcium-dependent) [EC:3.1.1.5 3.1.1.4]; K01047 phospholipase A2; K01048 lysophospholipase 
      K01047 5322 PLA2G5; phospholipase A2, group V [EC:3.1.1.4]; K01047 phospholipase A2 
      K01047 64600 PLA2G2F; phospholipase A2, group IIF [EC:3.1.1.4]; K01047 phospholipase A2 
      K01047 81579 PLA2G12A; phospholipase A2, group XIIA [EC:3.1.1.4]; K01047 phospholipase A2 
      K01047 8398 PLA2G6; phospholipase A2, group VI (cytosolic, calcium-independent) [EC:3.1.1.4]; K01047 phospholipase A2 
      K01047 8399 PLA2G10; phospholipase A2, group X [EC:3.1.1.4]; K01047 phospholipase A2 
      K01047 84647 PLA2G12B, PLA2G13; phospholipase A2, group XIIB [EC:3.1.1.4]; K01047 phospholipase A2 
      K00461 240 ALOX5; arachidonate 5-lipoxygenase [EC:1.13.11.34]; K00461 arachidonate 5-lipoxygenase 
      K00460 246 ALOX15; arachidonate 15-lipoxygenase [EC:1.13.11.33]; K00460 arachidonate 15-lipoxygenase 
      K00100 112724 RDH13; retinol dehydrogenase 13 (all-trans and 9-cis) [EC:1.1.1.-] 
      K00100 145226 RDH12; retinol dehydrogenase 12 (all-trans and 9-cis) [EC:1.1.1.-] 
      K00100 51109 RDH11; retinol dehydrogenase 11 (all-trans and 9-cis) [EC:1.1.1.-] 
      K00100 51144 HSD17B12; hydroxysteroid (17-beta) dehydrogenase 12 [EC:1.1.1.-] 
      K00100 57016 AKR1B10; aldo-keto reductase family 1, member B10 (aldose reductase) [EC:1.1.1.-] 
      K00100 57665 RDH14; retinol dehydrogenase 14 (all-trans and 9-cis) [EC:1.1.1.-] 
      K00100 80270 HSD3B7; hydroxy-delta-5-steroid dehydrogenase, 3 beta- and steroid delta-isomerase 7 [EC:1.1.1.-] 
      K07409 1544 CYP1A2; cytochrome P450, family 1, subfamily A, polypeptide 2 [EC:1.14.14.1]; K07409 cytochrome P450, family 1, subfamily A, polypeptide 2 
      K07413 1557 CYP2C19, CYP2C; cytochrome P450, family 2, subfamily C, polypeptide 19 [EC:1.14.13.80 1.14.13.48 1.14.13.49]; K07413 cytochrome P450, family 2, subfamily C; K07381 (S)-limonene 6-monooxygenase; K07382 (S)-limonene 7-monooxygenase; K07383 (R)-limonene 6-monooxygenase 
      K07413 1558 CYP2C8; cytochrome P450, family 2, subfamily C, polypeptide 8 [EC:1.14.14.1]; K07413 cytochrome P450, family 2, subfamily C 
      K07413 1559 CYP2C9; cytochrome P450, family 2, subfamily C, polypeptide 9 [EC:1.14.13.80 1.14.13.48 1.14.13.49]; K07413 cytochrome P450, family 2, subfamily C; K07381 (S)-limonene 6-monooxygenase; K07382 (S)-limonene 7-monooxygenase; K07383 (R)-limonene 6-monooxygenase 
      K07413 1562 CYP2C18, CYP2C17; cytochrome P450, family 2, subfamily C, polypeptide 18 [EC:1.14.14.1]; K07413 cytochrome P450, family 2, subfamily C 
      K07418 1573 CYP2J2; cytochrome P450, family 2, subfamily J, polypeptide 2 [EC:1.14.14.1]; K07418 cytochrome P450, family 2, subfamily J 
      K07415 1571 CYP2E1, CYP2E; cytochrome P450, family 2, subfamily E, polypeptide 1 [EC:1.14.14.1]; K07415 cytochrome P450, family 2, subfamily E 
      K07424 1551 CYP3A7; cytochrome P450, family 3, subfamily A, polypeptide 7 [EC:1.14.14.1]; K07424 cytochrome P450, family 3, subfamily A 
      K07424 1576 CYP3A4; cytochrome P450, family 3, subfamily A, polypeptide 4 [EC:1.14.13.67]; K07424 cytochrome P450, family 3, subfamily A 
      K07424 1577 CYP3A5; cytochrome P450, family 3, subfamily A, polypeptide 5 [EC:1.14.14.1]; K07424 cytochrome P450, family 3, subfamily A 
      K07424 64816 CYP3A43; cytochrome P450, family 3, subfamily A, polypeptide 43 [EC:1.14.14.1]; K07424 cytochrome P450, family 3, subfamily A 
      K00508 3992 FADS1, LLCDL1; fatty acid desaturase 1 [EC:1.14.19.3]; K00508 linoleoyl-CoA desaturase 
      K00508 3995 FADS3; fatty acid desaturase 3 [EC:1.14.19.3]; K00508 linoleoyl-CoA desaturase 
      K00508 9415 FADS2; fatty acid desaturase 2 [EC:1.14.19.3]; K00508 linoleoyl-CoA desaturase 

   01140 Nucleotide Metabolism

     00230 Purine metabolism [PATH:hsa00230]

      K01515 11164 NUDT5; nudix (nucleoside diphosphate linked moiety X)-type motif 5 [EC:3.6.1.13 3.6.1.-]; K01515 ADP-ribose pyrophosphatase 
      K01515 53343 NUDT9; nudix (nucleoside diphosphate linked moiety X)-type motif 9 [EC:3.6.1.13]; K01515 ADP-ribose pyrophosphatase 
      K00948 221823 PRPS1L1; phosphoribosyl pyrophosphate synthetase 1-like 1 [EC:2.7.6.1]; K00948 ribose-phosphate pyrophosphokinase 
      K00948 5631 PRPS1; phosphoribosyl pyrophosphate synthetase 1 [EC:2.7.6.1 2.4.2.17]; K00765 ATP phosphoribosyltransferase; K00948 ribose-phosphate pyrophosphokinase 
      K00948 5634 PRPS2; phosphoribosyl pyrophosphate synthetase 2 [EC:2.7.6.1 2.4.2.17]; K00765 ATP phosphoribosyltransferase; K00948 ribose-phosphate pyrophosphokinase 
      K00764 5471 PPAT; phosphoribosyl pyrophosphate amidotransferase [EC:2.4.2.14]; K00764 amidophosphoribosyltransferase 
      K01945 2618 GART; phosphoribosylglycinamide formyltransferase, phosphoribosylglycinamide synthetase, phosphoribosylaminoimidazole synthetase [EC:6.3.4.13 6.3.3.1 2.1.2.2]; K00601 phosphoribosylglycinamide formyltransferase; K01933 phosphoribosylformylglycinamidine cyclo-ligase; K01945 phosphoribosylamine--glycine ligase 
      K00601 2618 GART; phosphoribosylglycinamide formyltransferase, phosphoribosylglycinamide synthetase, phosphoribosylaminoimidazole synthetase [EC:6.3.4.13 6.3.3.1 2.1.2.2]; K00601 phosphoribosylglycinamide formyltransferase; K01933 phosphoribosylformylglycinamidine cyclo-ligase; K01945 phosphoribosylamine--glycine ligase 
      K01952 5198 PFAS; phosphoribosylformylglycinamidine synthase (FGAR amidotransferase) [EC:6.3.5.3]; K01952 phosphoribosylformylglycinamidine synthase 
      K01933 2618 GART; phosphoribosylglycinamide formyltransferase, phosphoribosylglycinamide synthetase, phosphoribosylaminoimidazole synthetase [EC:6.3.4.13 6.3.3.1 2.1.2.2]; K00601 phosphoribosylglycinamide formyltransferase; K01933 phosphoribosylformylglycinamidine cyclo-ligase; K01945 phosphoribosylamine--glycine ligase 
      K01587 10606 PAICS; phosphoribosylaminoimidazole carboxylase, phosphoribosylaminoimidazole succinocarboxamide synthetase [EC:6.3.2.6 4.1.1.21]; K01587 phosphoribosylaminoimidazole carboxylase; K01923 phosphoribosylaminoimidazole-succinocarboxamide synthase 
      K01923 10606 PAICS; phosphoribosylaminoimidazole carboxylase, phosphoribosylaminoimidazole succinocarboxamide synthetase [EC:6.3.2.6 4.1.1.21]; K01587 phosphoribosylaminoimidazole carboxylase; K01923 phosphoribosylaminoimidazole-succinocarboxamide synthase 
      K01756 158 ADSL; adenylosuccinate lyase [EC:4.3.2.2]; K01756 adenylosuccinate lyase 
      K00602 471 ATIC; 5-aminoimidazole-4-carboxamide ribonucleotide formyltransferase/IMP cyclohydrolase [EC:2.1.2.3 3.5.4.10]; K00602 phosphoribosylaminoimidazolecarboxamide formyltransferase; K01492 IMP cyclohydrolase 
      K01492 471 ATIC; 5-aminoimidazole-4-carboxamide ribonucleotide formyltransferase/IMP cyclohydrolase [EC:2.1.2.3 3.5.4.10]; K00602 phosphoribosylaminoimidazolecarboxamide formyltransferase; K01492 IMP cyclohydrolase 
      K00760 3251 HPRT1, HPRT; hypoxanthine phosphoribosyltransferase 1 (Lesch-Nyhan syndrome) [EC:2.4.2.8]; K00760 hypoxanthine phosphoribosyltransferase 
      K00088 3614 IMPDH1; IMP (inosine monophosphate) dehydrogenase 1 [EC:1.1.1.205]; K00088 IMP dehydrogenase 
      K00088 3615 IMPDH2; IMP (inosine monophosphate) dehydrogenase 2 [EC:1.1.1.205]; K00088 IMP dehydrogenase 
      K01951 8833 GMPS; guanine monphosphate synthetase [EC:6.3.5.2]; K01951 GMP synthase (glutamine-hydrolysing) 
      K00942 2987 GUK1; guanylate kinase 1 [EC:2.7.4.8]; K00942 guanylate kinase 
      K00087 7498 XDH; xanthine dehydrogenase [EC:1.17.1.4 1.17.3.2]; K00087 xanthine dehydrogenase; K00106 xanthine oxidase 
      K00106 7498 XDH; xanthine dehydrogenase [EC:1.17.1.4 1.17.3.2]; K00087 xanthine dehydrogenase; K00106 xanthine oxidase 
      K01487 9615 GDA; guanine deaminase [EC:3.5.4.3]; K01487 guanine deaminase 
      K00364 2766 GMPR; guanosine monophosphate reductase [EC:1.7.1.7]; K00364 GMP reductase 
      K00364 51292 GMPR2; guanosine monophosphate reductase 2 [EC:1.7.1.7]; K00364 GMP reductase 
      K00525 6240 RRM1; ribonucleotide reductase M1 polypeptide [EC:1.17.4.1]; K00525 ribonucleoside-diphosphate reductase alpha chain 
      K00526 50484 RRM2B; ribonucleotide reductase M2 B (TP53 inducible) [EC:1.17.4.1]; K00526 ribonucleoside-diphosphate reductase beta chain 
      K00526 6241 RRM2; ribonucleotide reductase M2 polypeptide [EC:1.17.4.1]; K00526 ribonucleoside-diphosphate reductase beta chain 
      K03783 4860 NP; nucleoside phosphorylase [EC:2.4.2.1]; K03783 purine-nucleoside phosphorylase 
      K00758 1890 ECGF1; endothelial cell growth factor 1 (platelet-derived) [EC:2.4.2.4]; K00758 thymidine phosphorylase 
      K00759 353 APRT; adenine phosphoribosyltransferase [EC:2.4.2.7]; K00759 adenine phosphoribosyltransferase 
      K00856 132 ADK; adenosine kinase [EC:2.7.1.20]; K00856 adenosine kinase 
      K00873 5313 PKLR; pyruvate kinase, liver and RBC [EC:2.7.1.40]; K00873 pyruvate kinase 
      K00873 5315 PKM2; pyruvate kinase, muscle [EC:2.7.1.40]; K00873 pyruvate kinase 
      K00893 1633 DCK; deoxycytidine kinase [EC:2.7.1.74]; K00893 deoxycitidine kinase 
      K00904 1716 DGUOK; deoxyguanosine kinase [EC:2.7.1.113]; K00904 deoxyguanosine kinase 
      K00939 122481 AK7; adenylate kinase 7 [EC:2.7.4.3]; K00939 adenylate kinase 
      K00939 203 AK1; adenylate kinase 1 [EC:2.7.4.3]; K00939 adenylate kinase 
      K00939 204 AK2; adenylate kinase 2 [EC:2.7.4.3]; K00939 adenylate kinase 
      K00939 205 AK3L1, AK3; adenylate kinase 3-like 1 [EC:2.7.4.3]; K00939 adenylate kinase 
      K00939 26289 AK5; adenylate kinase 5 [EC:2.7.4.3]; K00939 adenylate kinase 
      K00940 10201 NME6; non-metastatic cells 6, protein expressed in (nucleoside-diphosphate kinase) [EC:2.7.4.6]; K00940 nucleoside-diphosphate kinase 
      K00940 29922 NME7; non-metastatic cells 7, protein expressed in (nucleoside-diphosphate kinase) [EC:2.7.4.6]; K00940 nucleoside-diphosphate kinase 
      K00940 4830 NME1; non-metastatic cells 1, protein (NM23A) expressed in [EC:2.7.4.6]; K00940 nucleoside-diphosphate kinase 
      K00940 4831 NME2; non-metastatic cells 2, protein (NM23B) expressed in [EC:2.7.4.6]; K00940 nucleoside-diphosphate kinase 
      K00940 4832 NME3; non-metastatic cells 3, protein expressed in [EC:2.7.4.6]; K00940 nucleoside-diphosphate kinase 
      K00940 4833 NME4; non-metastatic cells 4, protein expressed in [EC:2.7.4.6]; K00940 nucleoside-diphosphate kinase 
      K00940 8382 NME5; non-metastatic cells 5, protein expressed in (nucleoside-diphosphate kinase) [EC:2.7.4.6]; K00940 nucleoside-diphosphate kinase 
      K00962 87178 PNPT1; polyribonucleotide nucleotidyltransferase 1 [EC:2.7.7.8]; K00962 polyribonucleotide nucleotidyltransferase 
      K01081 22978 NT5C2; 5'-nucleotidase, cytosolic II [EC:3.1.3.5]; K01081 5'-nucleotidase 
      K01081 30833 NT5C; 5', 3'-nucleotidase, cytosolic [EC:3.1.3.5]; K01081 5'-nucleotidase 
      K01081 4907 NT5E; 5'-nucleotidase, ecto (CD73) [EC:3.1.3.5]; K01081 5'-nucleotidase 
      K01081 51251 NT5C3; 5'-nucleotidase, cytosolic III [EC:3.1.3.5]; K01081 5'-nucleotidase 
      K01081 56953 NT5M; 5',3'-nucleotidase, mitochondrial [EC:3.1.3.5]; K01081 5'-nucleotidase 
      K01081 84618 NT5C1A; 5'-nucleotidase, cytosolic IA [EC:3.1.3.5]; K01081 5'-nucleotidase 
      K01081 93034 NT5C1B; 5'-nucleotidase, cytosolic IB [EC:3.1.3.5]; K01081 5'-nucleotidase 
      K01120 10846 PDE10A; phosphodiesterase 10A [EC:3.1.4.17]; K01120 3',5'-cyclic-nucleotide phosphodiesterase 
      K01120 27115 PDE7B; phosphodiesterase 7B [EC:3.1.4.17]; K01120 3',5'-cyclic-nucleotide phosphodiesterase 
      K01120 5136 PDE1A; phosphodiesterase 1A, calmodulin-dependent [EC:3.1.4.17]; K01120 3',5'-cyclic-nucleotide phosphodiesterase 
      K01120 5137 PDE1C; phosphodiesterase 1C, calmodulin-dependent 70kDa [EC:3.1.4.17]; K01120 3',5'-cyclic-nucleotide phosphodiesterase 
      K01120 5138 PDE2A; phosphodiesterase 2A, cGMP-stimulated [EC:3.1.4.17]; K01120 3',5'-cyclic-nucleotide phosphodiesterase 
      K01120 5139 PDE3A; phosphodiesterase 3A, cGMP-inhibited [EC:3.1.4.17]; K01120 3',5'-cyclic-nucleotide phosphodiesterase 
      K01120 5140 PDE3B; phosphodiesterase 3B, cGMP-inhibited [EC:3.1.4.17]; K01120 3',5'-cyclic-nucleotide phosphodiesterase 
      K01120 5141 PDE4A; phosphodiesterase 4A, cAMP-specific (phosphodiesterase E2 dunce homolog, Drosophila) [EC:3.1.4.17]; K01120 3',5'-cyclic-nucleotide phosphodiesterase 
      K01120 5142 PDE4B, DPDE4; phosphodiesterase 4B, cAMP-specific (phosphodiesterase E4 dunce homolog, Drosophila) [EC:3.1.4.17]; K01120 3',5'-cyclic-nucleotide phosphodiesterase 
      K01120 5143 PDE4C; phosphodiesterase 4C, cAMP-specific (phosphodiesterase E1 dunce homolog, Drosophila) [EC:3.1.4.17]; K01120 3',5'-cyclic-nucleotide phosphodiesterase 
      K01120 5144 PDE4D; phosphodiesterase 4D, cAMP-specific (phosphodiesterase E3 dunce homolog, Drosophila) [EC:3.1.4.17]; K01120 3',5'-cyclic-nucleotide phosphodiesterase 
      K01120 5145 PDE6A; phosphodiesterase 6A, cGMP-specific, rod, alpha [EC:3.1.4.17]; K01120 3',5'-cyclic-nucleotide phosphodiesterase 
      K01120 5146 PDE6C; phosphodiesterase 6C, cGMP-specific, cone, alpha prime [EC:3.1.4.17]; K01120 3',5'-cyclic-nucleotide phosphodiesterase 
      K01120 5147 PDE6D; phosphodiesterase 6D, cGMP-specific, rod, delta [EC:3.1.4.17]; K01120 3',5'-cyclic-nucleotide phosphodiesterase 
      K01120 5148 PDE6G; phosphodiesterase 6G, cGMP-specific, rod, gamma [EC:3.1.4.17]; K01120 3',5'-cyclic-nucleotide phosphodiesterase 
      K01120 5149 PDE6H; phosphodiesterase 6H, cGMP-specific, cone, gamma [EC:3.1.4.17]; K01120 3',5'-cyclic-nucleotide phosphodiesterase 
      K01120 5150 PDE7A; phosphodiesterase 7A [EC:3.1.4.17]; K01120 3',5'-cyclic-nucleotide phosphodiesterase 
      K01120 5151 PDE8A; phosphodiesterase 8A [EC:3.1.4.17]; K01120 3',5'-cyclic-nucleotide phosphodiesterase 
      K01120 5152 PDE9A; phosphodiesterase 9A [EC:3.1.4.17]; K01120 3',5'-cyclic-nucleotide phosphodiesterase 
      K01120 5153 PDE1B; phosphodiesterase 1B, calmodulin-dependent [EC:3.1.4.17]; K01120 3',5'-cyclic-nucleotide phosphodiesterase 
      K01120 5158 PDE6B, PDEB; phosphodiesterase 6B, cGMP-specific, rod, beta (congenital stationary night blindness 3, autosomal dominant) [EC:3.1.4.17]; K01120 3',5'-cyclic-nucleotide phosphodiesterase 
      K01120 8622 PDE8B; phosphodiesterase 8B [EC:3.1.4.17]; K01120 3',5'-cyclic-nucleotide phosphodiesterase 
      K01120 8654 PDE5A; phosphodiesterase 5A, cGMP-specific [EC:3.1.4.17]; K01120 3',5'-cyclic-nucleotide phosphodiesterase 
      K01477 55821 ALLC; allantoicase [EC:3.5.3.4]; K01477 allantoicase 
      K01488 100 ADA; adenosine deaminase [EC:3.5.4.4]; K01488 adenosine deaminase 
      K01490 270 AMPD1; adenosine monophosphate deaminase 1 (isoform M) [EC:3.5.4.6]; K01490 AMP deaminase 
      K01490 271 AMPD2; adenosine monophosphate deaminase 2 (isoform L) [EC:3.5.4.6]; K01490 AMP deaminase 
      K01490 272 AMPD3; adenosine monophosphate deaminase (isoform E) [EC:3.5.4.6]; K01490 AMP deaminase 
      K01509 954 ENTPD2; ectonucleoside triphosphate diphosphohydrolase 2 [EC:3.6.1.3]; K01509 adenosinetriphosphatase 
      K01510 124583 CANT1; calcium activated nucleotidase 1 [EC:3.6.1.6 3.6.1.5]; K01510 apyrase; K01511 nucleoside-diphosphatase 
      K01510 377841 ENTPD8; ectonucleoside triphosphate diphosphohydrolase 8 [EC:3.6.1.5]; K01510 apyrase 
      K01510 953 ENTPD1, CD39; ectonucleoside triphosphate diphosphohydrolase 1 [EC:3.6.1.5]; K01510 apyrase 
      K01510 956 ENTPD3, CD39L3; ectonucleoside triphosphate diphosphohydrolase 3 [EC:3.6.1.5]; K01510 apyrase 
      K01514 58497 PRUNE; prune homolog (Drosophila) [EC:3.6.1.11]; K01514 exopolyphosphatase 
      K01519 3704 ITPA; inosine triphosphatase (nucleoside triphosphate pyrophosphatase) [EC:3.6.1.19]; K01519 nucleoside-triphosphate pyrophosphatase 
      K01768 55811 SAC; testicular soluble adenylyl cyclase [EC:4.6.1.1]; K01768 adenylate cyclase 
      K08041 107 ADCY1; adenylate cyclase 1 (brain) [EC:4.6.1.1]; K08041 adenylate cyclase 1 (brain) 
      K08042 108 ADCY2; adenylate cyclase 2 (brain) [EC:4.6.1.1]; K08042 adenylate cyclase 2 (brain) 
      K08043 109 ADCY3; adenylate cyclase 3 [EC:4.6.1.1]; K08043 adenylate cyclase 3 
      K08044 196883 ADCY4; adenylate cyclase 4 [EC:4.6.1.1]; K08044 adenylate cyclase 4 
      K08045 111 ADCY5; adenylate cyclase 5 [EC:4.6.1.1]; K08045 adenylate cyclase 5 
      K08046 112 ADCY6; adenylate cyclase 6 [EC:4.6.1.1]; K08046 adenylate cyclase 6 
      K08047 113 ADCY7; adenylate cyclase 7 [EC:4.6.1.1]; K08047 adenylate cyclase 7 
      K08048 114 ADCY8; adenylate cyclase 8 (brain) [EC:4.6.1.1]; K08048 adenylate cyclase 8 (brain) 
      K08049 115 ADCY9; adenylate cyclase 9 [EC:4.6.1.1]; K08049 adenylate cyclase 9 
      K01769 2974 GUCY1B2; guanylate cyclase 1, soluble, beta 2 [EC:4.6.1.2]; K01769 guanylate cyclase 
      K01769 2977 GUCY1A2; guanylate cyclase 1, soluble, alpha 2 [EC:4.6.1.2]; K01769 guanylate cyclase 
      K01769 2982 GUCY1A3; guanylate cyclase 1, soluble, alpha 3 [EC:4.6.1.2]; K01769 guanylate cyclase 
      K01769 2983 GUCY1B3; guanylate cyclase 1, soluble, beta 3 [EC:4.6.1.2]; K01769 guanylate cyclase 
      K01769 2984 GUCY2C; guanylate cyclase 2C (heat stable enterotoxin receptor) [EC:4.6.1.2]; K01769 guanylate cyclase 
      K01769 2986 GUCY2F; guanylate cyclase 2F, retinal [EC:4.6.1.2]; K01769 guanylate cyclase 
      K01769 3000 GUCY2D, CORD6, LCA, GUC2D, GUC1A4; guanylate cyclase 2D, membrane (retina-specific) [EC:4.6.1.2]; K01769 guanylate cyclase 
      K01769 4881 NPR1, ANPRA, NPRA; natriuretic peptide receptor A/guanylate cyclase A (atrionatriuretic peptide receptor A) [EC:4.6.1.2]; K01769 guanylate cyclase 
      K01769 4882 NPR2, ANPRB, NPRB; natriuretic peptide receptor B/guanylate cyclase B (atrionatriuretic peptide receptor B) [EC:4.6.1.2]; K01769 guanylate cyclase 
      K01939 122622 ADSSL1; adenylosuccinate synthase like 1 [EC:6.3.4.4]; K01939 adenylosuccinate synthase 
      K01939 159 ADSS; adenylosuccinate synthase [EC:6.3.4.4]; K01939 adenylosuccinate synthase 
      K01518 318 NUDT2; nudix (nucleoside diphosphate linked moiety X)-type motif 2 [EC:3.6.1.17]; K01518 bis(5'-nucleosidyl)-tetraphosphatase 
      K00860 9060 PAPSS2; 3'-phosphoadenosine 5'-phosphosulfate synthase 2 [EC:2.7.1.25 2.7.7.4]; K00860 adenylylsulfate kinase; K00955 sulfate adenylyltransferase 
      K00955 9060 PAPSS2; 3'-phosphoadenosine 5'-phosphosulfate synthase 2 [EC:2.7.1.25 2.7.7.4]; K00860 adenylylsulfate kinase; K00955 sulfate adenylyltransferase 
      K00955 9061 PAPSS1; 3'-phosphoadenosine 5'-phosphosulfate synthase 1 [EC:2.7.7.4]; K00955 sulfate adenylyltransferase 
      K01513 5167 ENPP1; ectonucleotide pyrophosphatase/phosphodiesterase 1 [EC:3.1.4.1 3.6.1.9]; K01113 phosphodiesterase/alkaline phosphatase D; K01513 nucleotide pyrophosphatase 
      K01513 5168 ENPP2; ectonucleotide pyrophosphatase/phosphodiesterase 2 (autotaxin) [EC:3.1.4.1 3.6.1.9]; K01113 phosphodiesterase/alkaline phosphatase D; K01513 nucleotide pyrophosphatase 
      K01513 5169 ENPP3; ectonucleotide pyrophosphatase/phosphodiesterase 3 [EC:3.1.4.1 3.6.1.9]; K01113 phosphodiesterase/alkaline phosphatase D; K01513 nucleotide pyrophosphatase 
      K01522 2272 FHIT; fragile histidine triad gene [EC:3.6.1.29]; K01522 bis(5'-adenosyl)-triphosphatase 
      K01511 124583 CANT1; calcium activated nucleotidase 1 [EC:3.6.1.6 3.6.1.5]; K01510 apyrase; K01511 nucleoside-diphosphatase 
      K01511 955 ENTPD6; ectonucleoside triphosphate diphosphohydrolase 6 (putative function) [EC:3.6.1.6]; K01511 nucleoside-diphosphatase 
      K01511 957 ENTPD5, CD39L4, PCPH; ectonucleoside triphosphate diphosphohydrolase 5 [EC:3.6.1.6]; K01511 nucleoside-diphosphatase 
      K01511 9583 ENTPD4, LYSAL1; ectonucleoside triphosphate diphosphohydrolase 4 [EC:3.6.1.6]; K01511 nucleoside-diphosphatase 
             10621 POLR3F; polymerase (RNA) III (DNA directed) polypeptide F, 39 kDa [EC:2.7.7.6]; K03025 DNA-directed RNA polymerase III subunit C34
             10622 POLR3G; polymerase (RNA) III (DNA directed) polypeptide G (32kD) [EC:2.7.7.6]; K03024 DNA-directed RNA polymerase III subunit C31
             10623 POLR3C; polymerase (RNA) III (DNA directed) polypeptide C (62kD) [EC:2.7.7.6]; K03023 DNA-directed RNA polymerase III subunit C3
             11128 POLR3A; polymerase (RNA) III (DNA directed) polypeptide A, 155kDa [EC:2.7.7.6]; K03018 DNA-directed RNA polymerase III subunit C1
             171568 POLR3H; polymerase (RNA) III (DNA directed) polypeptide H (22.9kD) [EC:2.7.7.6]; K03022 DNA-directed RNA polymerase III subunit C25
             25885 POLR1A; polymerase (RNA) I polypeptide A, 194kDa [EC:2.7.7.6]; K02999 DNA-directed RNA polymerase I subunit A1
             30834 ZNRD1; zinc ribbon domain containing, 1 [EC:2.7.7.6]; K03000 DNA-directed RNA polymerase I subunit A12
             51082 POLR1D; polymerase (RNA) I polypeptide D, 16kDa [EC:2.7.7.6]; K03020 DNA-directed RNA polymerase III subunit C19
             51728 POLR3K; polymerase (RNA) III (DNA directed) polypeptide K, 12.3 kDa [EC:2.7.7.6]; K03019 DNA-directed RNA polymerase III subunit C11
             5430 POLR2A; polymerase (RNA) II (DNA directed) polypeptide A, 220kDa [EC:2.7.7.6]; K03006 DNA-directed RNA polymerase II subunit A
             5431 POLR2B; polymerase (RNA) II (DNA directed) polypeptide B, 140kDa [EC:2.7.7.6]; K03010 DNA-directed RNA polymerase II subunit B
             5432 POLR2C; polymerase (RNA) II (DNA directed) polypeptide C, 33kDa [EC:2.7.7.6]; K03011 DNA-directed RNA polymerase II subunit C
             5433 POLR2D; polymerase (RNA) II (DNA directed) polypeptide D [EC:2.7.7.6]; K03012 DNA-directed RNA polymerase II subunit D
             5434 POLR2E; polymerase (RNA) II (DNA directed) polypeptide E, 25kDa [EC:2.7.7.6]; K03013 DNA-directed RNA polymerase II subunit E
             5435 POLR2F; polymerase (RNA) II (DNA directed) polypeptide F [EC:2.7.7.6]; K03014 DNA-directed RNA Polymerase II subunit F
             5436 POLR2G; polymerase (RNA) II (DNA directed) polypeptide G [EC:2.7.7.6]; K03015 DNA-directed RNA polymerase II subunit G
             5437 POLR2H; polymerase (RNA) II (DNA directed) polypeptide H [EC:2.7.7.6]; K03016 DNA-directed RNA polymerase II subunit H
             5438 POLR2I; polymerase (RNA) II (DNA directed) polypeptide I, 14.5kDa [EC:2.7.7.6]; K03017 DNA-directed RNA polymerase II subunit I
             5439 POLR2J; polymerase (RNA) II (DNA directed) polypeptide J, 13.3kDa [EC:2.7.7.6]; K03008 DNA-directed RNA polymerase II subunit J
             5440 POLR2K; polymerase (RNA) II (DNA directed) polypeptide K, 7.0kDa [EC:2.7.7.6]; K03009 DNA-directed RNA Polymerase II subunit K
             5441 POLR2L; polymerase (RNA) II (DNA directed) polypeptide L, 7.6kDa [EC:2.7.7.6]; K03007 DNA-directed RNA Polymerase II subunit L
             55703 POLR3B; polymerase (RNA) III (DNA directed) polypeptide B [EC:2.7.7.6]; K03021 DNA-directed RNA polymerase III subunit C2
             84172 POLR1B; polymerase (RNA) I polypeptide B, 128kDa [EC:2.7.7.6]; K03002 DNA-directed RNA polymerase I subunit A2
             84265 POLR3GL; polymerase (RNA) III (DNA directed) polypeptide G (32kD) like; K03024 DNA-directed RNA polymerase III subunit C31
             9533 POLR1C; polymerase (RNA) I polypeptide C, 30kDa [EC:2.7.7.6]; K03027 DNA-directed RNA Polymerase III subunit C5
             10714 POLD3; polymerase (DNA-directed), delta 3, accessory subunit [EC:2.7.7.7]; K03504 DNA polymerase delta, subunit C
             23649 POLA2; polymerase (DNA directed), alpha 2 (70kD subunit) [EC:2.7.7.7]; K02321 DNA polymerase alpha, subunit B
             54107 POLE3; polymerase (DNA directed), epsilon 3 (p17 subunit) [EC:2.7.7.7]; K02326 DNA Polymerase epsilon, subunit C
             5422 POLA; polymerase (DNA directed), alpha [EC:2.7.7.7]; K02320 DNA polymerase alpha, subunit A
             5424 POLD1; polymerase (DNA directed), delta 1, catalytic subunit 125kDa [EC:2.7.7.7]; K02327 DNA polymerase delta, subunit A
             5425 POLD2; polymerase (DNA directed), delta 2, regulatory subunit 50kDa [EC:2.7.7.7]; K02328 DNA polymerase delta, subunit B
             5426 POLE; polymerase (DNA directed), epsilon [EC:2.7.7.7]; K02324 DNA polymerase epsilon, subunit A
             5427 POLE2; polymerase (DNA directed), epsilon 2 (p59 subunit) [EC:2.7.7.7]; K02325 DNA Polymerase epsilon, subunit B
             5557 PRIM1; primase, polypeptide 1, 49kDa [EC:2.7.7.-]; K02684 DNA primase small subunit
             5558 PRIM2A; primase, polypeptide 2A, 58kDa [EC:2.7.7.-]; K02685 DNA primase large subunit
             56655 POLE4; polymerase (DNA-directed), epsilon 4 (p12 subunit) [EC:2.7.7.7]; K03506 DNA polymerase epsilon, subunit D
             57804 POLD4; polymerase (DNA-directed), delta 4 [EC:2.7.7.7]; K03505 DNA polymerase delta, subunit D
             5985 RFC5; replication factor C (activator 1) 5, 36.5kDa [EC:2.7.7.7]; K02343 DNA polymerase III gamma and tau subunit

     00240 Pyrimidine metabolism [PATH:hsa00240]

      K01955 790 CAD; carbamoyl-phosphate synthetase 2, aspartate transcarbamylase, and dihydroorotase [EC:6.3.5.5 2.1.3.2 3.5.2.3]; K00609 aspartate carbamoyltransferase catalytic chain; K01465 dihydroorotase; K01955 carbamoyl-phosphate synthase large chain; K01956 carbamoyl-phosphate synthase small chain 
      K01956 790 CAD; carbamoyl-phosphate synthetase 2, aspartate transcarbamylase, and dihydroorotase [EC:6.3.5.5 2.1.3.2 3.5.2.3]; K00609 aspartate carbamoyltransferase catalytic chain; K01465 dihydroorotase; K01955 carbamoyl-phosphate synthase large chain; K01956 carbamoyl-phosphate synthase small chain 
      K00609 790 CAD; carbamoyl-phosphate synthetase 2, aspartate transcarbamylase, and dihydroorotase [EC:6.3.5.5 2.1.3.2 3.5.2.3]; K00609 aspartate carbamoyltransferase catalytic chain; K01465 dihydroorotase; K01955 carbamoyl-phosphate synthase large chain; K01956 carbamoyl-phosphate synthase small chain 
      K01465 790 CAD; carbamoyl-phosphate synthetase 2, aspartate transcarbamylase, and dihydroorotase [EC:6.3.5.5 2.1.3.2 3.5.2.3]; K00609 aspartate carbamoyltransferase catalytic chain; K01465 dihydroorotase; K01955 carbamoyl-phosphate synthase large chain; K01956 carbamoyl-phosphate synthase small chain 
      K00226 1723 DHODH; dihydroorotate dehydrogenase [EC:1.3.3.1]; K00226 dihydroorotate oxidase 
      K00762 7372 UMPS; uridine monophosphate synthetase (orotate phosphoribosyl transferase and orotidine-5'-decarboxylase) [EC:2.4.2.10 4.1.1.23]; K00762 orotate phosphoribosyltransferase; K01591 orotidine-5'-phosphate decarboxylase 
      K01591 7372 UMPS; uridine monophosphate synthetase (orotate phosphoribosyl transferase and orotidine-5'-decarboxylase) [EC:2.4.2.10 4.1.1.23]; K00762 orotate phosphoribosyltransferase; K01591 orotidine-5'-phosphate decarboxylase 
      K00945 51727 CMPK; cytidylate kinase [EC:2.7.4.14]; K00945 cytidylate kinase 
      K00944 50808 AK3, AK6, AK3L1; adenylate kinase 3 [EC:2.7.4.10]; K00944 nucleoside-triphosphate--adenylate kinase 
      K00940 10201 NME6; non-metastatic cells 6, protein expressed in (nucleoside-diphosphate kinase) [EC:2.7.4.6]; K00940 nucleoside-diphosphate kinase 
      K00940 29922 NME7; non-metastatic cells 7, protein expressed in (nucleoside-diphosphate kinase) [EC:2.7.4.6]; K00940 nucleoside-diphosphate kinase 
      K00940 4830 NME1; non-metastatic cells 1, protein (NM23A) expressed in [EC:2.7.4.6]; K00940 nucleoside-diphosphate kinase 
      K00940 4831 NME2; non-metastatic cells 2, protein (NM23B) expressed in [EC:2.7.4.6]; K00940 nucleoside-diphosphate kinase 
      K00940 4832 NME3; non-metastatic cells 3, protein expressed in [EC:2.7.4.6]; K00940 nucleoside-diphosphate kinase 
      K00940 4833 NME4; non-metastatic cells 4, protein expressed in [EC:2.7.4.6]; K00940 nucleoside-diphosphate kinase 
      K00940 8382 NME5; non-metastatic cells 5, protein expressed in (nucleoside-diphosphate kinase) [EC:2.7.4.6]; K00940 nucleoside-diphosphate kinase 
      K00962 87178 PNPT1; polyribonucleotide nucleotidyltransferase 1 [EC:2.7.7.8]; K00962 polyribonucleotide nucleotidyltransferase 
      K01510 124583 CANT1; calcium activated nucleotidase 1 [EC:3.6.1.6 3.6.1.5]; K01510 apyrase; K01511 nucleoside-diphosphatase 
      K01510 377841 ENTPD8; ectonucleoside triphosphate diphosphohydrolase 8 [EC:3.6.1.5]; K01510 apyrase 
      K01510 953 ENTPD1, CD39; ectonucleoside triphosphate diphosphohydrolase 1 [EC:3.6.1.5]; K01510 apyrase 
      K01510 956 ENTPD3, CD39L3; ectonucleoside triphosphate diphosphohydrolase 3 [EC:3.6.1.5]; K01510 apyrase 
      K01511 124583 CANT1; calcium activated nucleotidase 1 [EC:3.6.1.6 3.6.1.5]; K01510 apyrase; K01511 nucleoside-diphosphatase 
      K01511 955 ENTPD6; ectonucleoside triphosphate diphosphohydrolase 6 (putative function) [EC:3.6.1.6]; K01511 nucleoside-diphosphatase 
      K01511 957 ENTPD5, CD39L4, PCPH; ectonucleoside triphosphate diphosphohydrolase 5 [EC:3.6.1.6]; K01511 nucleoside-diphosphatase 
      K01511 9583 ENTPD4, LYSAL1; ectonucleoside triphosphate diphosphohydrolase 4 [EC:3.6.1.6]; K01511 nucleoside-diphosphatase 
      K01519 3704 ITPA; inosine triphosphatase (nucleoside triphosphate pyrophosphatase) [EC:3.6.1.19]; K01519 nucleoside-triphosphate pyrophosphatase 
      K01937 1503 CTPS; CTP synthase [EC:6.3.4.2]; K01937 CTP synthase 
      K01937 56474 CTPS2; CTP synthase II [EC:6.3.4.2]; K01937 CTP synthase 
      K00876 7371 UCK2, UMPK; uridine-cytidine kinase 2 [EC:2.7.1.48]; K00876 uridine kinase 
      K00876 83549 UCK1; uridine-cytidine kinase 1 [EC:2.7.1.48]; K00876 uridine kinase 
      K01081 22978 NT5C2; 5'-nucleotidase, cytosolic II [EC:3.1.3.5]; K01081 5'-nucleotidase 
      K01081 30833 NT5C; 5', 3'-nucleotidase, cytosolic [EC:3.1.3.5]; K01081 5'-nucleotidase 
      K01081 4907 NT5E; 5'-nucleotidase, ecto (CD73) [EC:3.1.3.5]; K01081 5'-nucleotidase 
      K01081 51251 NT5C3; 5'-nucleotidase, cytosolic III [EC:3.1.3.5]; K01081 5'-nucleotidase 
      K01081 56953 NT5M; 5',3'-nucleotidase, mitochondrial [EC:3.1.3.5]; K01081 5'-nucleotidase 
      K01081 84618 NT5C1A; 5'-nucleotidase, cytosolic IA [EC:3.1.3.5]; K01081 5'-nucleotidase 
      K01081 93034 NT5C1B; 5'-nucleotidase, cytosolic IB [EC:3.1.3.5]; K01081 5'-nucleotidase 
      K00757 151531 UPP2; uridine phosphorylase 2 [EC:2.4.2.3]; K00757 uridine phosphorylase 
      K00757 7378 UPP1, UP; uridine phosphorylase 1 [EC:2.4.2.3]; K00757 uridine phosphorylase 
      K00207 1806 DPYD; dihydropyrimidine dehydrogenase [EC:1.3.1.2]; K00207 dihydropyrimidine dehydrogenase (NADP+) 
      K01464 1807 DPYS; dihydropyrimidinase [EC:3.5.2.2]; K01464 dihydropyrimidinase 
      K01431 51733 UPB1; ureidopropionase, beta [EC:3.5.1.6]; K01431 beta-ureidopropionase 
      K00384 10587 TXNRD2; thioredoxin reductase 2 [EC:1.8.1.9]; K00384 thioredoxin reductase (NADPH) 
      K00384 7296 TXNRD1; thioredoxin reductase 1 [EC:1.8.1.9]; K00384 thioredoxin reductase (NADPH) 
      K00525 6240 RRM1; ribonucleotide reductase M1 polypeptide [EC:1.17.4.1]; K00525 ribonucleoside-diphosphate reductase alpha chain 
      K00526 50484 RRM2B; ribonucleotide reductase M2 B (TP53 inducible) [EC:1.17.4.1]; K00526 ribonucleoside-diphosphate reductase beta chain 
      K00526 6241 RRM2; ribonucleotide reductase M2 polypeptide [EC:1.17.4.1]; K00526 ribonucleoside-diphosphate reductase beta chain 
      K01520 1854 DUT; dUTP pyrophosphatase [EC:3.6.1.23]; K01520 dUTP pyrophosphatase 
      K00560 7298 TYMS, TS; thymidylate synthetase [EC:2.1.1.45]; K00560 thymidylate synthase 
      K01489 57379 AICDA; activation-induced cytidine deaminase [EC:3.5.4.5]; K01489 cytidine deaminase 
      K01489 978 CDA; cytidine deaminase [EC:3.5.4.5]; K01489 cytidine deaminase 
      K00758 1890 ECGF1; endothelial cell growth factor 1 (platelet-derived) [EC:2.4.2.4]; K00758 thymidine phosphorylase 
      K03783 4860 NP; nucleoside phosphorylase [EC:2.4.2.1]; K03783 purine-nucleoside phosphorylase 
      K00893 1633 DCK; deoxycytidine kinase [EC:2.7.1.74]; K00893 deoxycitidine kinase 
      K01493 1635 DCTD; dCMP deaminase [EC:3.5.4.12]; K01493 dCMP deaminase 
      K00857 7083 TK1; thymidine kinase 1, soluble [EC:2.7.1.21]; K00857 thymidine kinase 
      K00857 7084 TK2; thymidine kinase 2, mitochondrial [EC:2.7.1.21]; K00857 thymidine kinase 
      K00943 1841 DTYMK; deoxythymidylate kinase (thymidylate kinase) [EC:2.7.4.9]; K00943 dTMP kinase 
      K01518 318 NUDT2; nudix (nucleoside diphosphate linked moiety X)-type motif 2 [EC:3.6.1.17]; K01518 bis(5'-nucleosidyl)-tetraphosphatase 
      K06173 80324 PUS1; pseudouridylate synthase 1 [EC:4.2.1.70]; K06173 tRNA pseudouridine synthase A              10621 POLR3F; polymerase (RNA) III (DNA directed) polypeptide F, 39 kDa [EC:2.7.7.6]; K03025 DNA-directed RNA polymerase III subunit C34
             10622 POLR3G; polymerase (RNA) III (DNA directed) polypeptide G (32kD) [EC:2.7.7.6]; K03024 DNA-directed RNA polymerase III subunit C31
             10623 POLR3C; polymerase (RNA) III (DNA directed) polypeptide C (62kD) [EC:2.7.7.6]; K03023 DNA-directed RNA polymerase III subunit C3
             11128 POLR3A; polymerase (RNA) III (DNA directed) polypeptide A, 155kDa [EC:2.7.7.6]; K03018 DNA-directed RNA polymerase III subunit C1
             171568 POLR3H; polymerase (RNA) III (DNA directed) polypeptide H (22.9kD) [EC:2.7.7.6]; K03022 DNA-directed RNA polymerase III subunit C25
             25885 POLR1A; polymerase (RNA) I polypeptide A, 194kDa [EC:2.7.7.6]; K02999 DNA-directed RNA polymerase I subunit A1
             30834 ZNRD1; zinc ribbon domain containing, 1 [EC:2.7.7.6]; K03000 DNA-directed RNA polymerase I subunit A12
             51082 POLR1D; polymerase (RNA) I polypeptide D, 16kDa [EC:2.7.7.6]; K03020 DNA-directed RNA polymerase III subunit C19
             51728 POLR3K; polymerase (RNA) III (DNA directed) polypeptide K, 12.3 kDa [EC:2.7.7.6]; K03019 DNA-directed RNA polymerase III subunit C11
             5430 POLR2A; polymerase (RNA) II (DNA directed) polypeptide A, 220kDa [EC:2.7.7.6]; K03006 DNA-directed RNA polymerase II subunit A
             5431 POLR2B; polymerase (RNA) II (DNA directed) polypeptide B, 140kDa [EC:2.7.7.6]; K03010 DNA-directed RNA polymerase II subunit B
             5432 POLR2C; polymerase (RNA) II (DNA directed) polypeptide C, 33kDa [EC:2.7.7.6]; K03011 DNA-directed RNA polymerase II subunit C
             5433 POLR2D; polymerase (RNA) II (DNA directed) polypeptide D [EC:2.7.7.6]; K03012 DNA-directed RNA polymerase II subunit D
             5434 POLR2E; polymerase (RNA) II (DNA directed) polypeptide E, 25kDa [EC:2.7.7.6]; K03013 DNA-directed RNA polymerase II subunit E
             5435 POLR2F; polymerase (RNA) II (DNA directed) polypeptide F [EC:2.7.7.6]; K03014 DNA-directed RNA Polymerase II subunit F
             5436 POLR2G; polymerase (RNA) II (DNA directed) polypeptide G [EC:2.7.7.6]; K03015 DNA-directed RNA polymerase II subunit G
             5437 POLR2H; polymerase (RNA) II (DNA directed) polypeptide H [EC:2.7.7.6]; K03016 DNA-directed RNA polymerase II subunit H
             5438 POLR2I; polymerase (RNA) II (DNA directed) polypeptide I, 14.5kDa [EC:2.7.7.6]; K03017 DNA-directed RNA polymerase II subunit I
             5439 POLR2J; polymerase (RNA) II (DNA directed) polypeptide J, 13.3kDa [EC:2.7.7.6]; K03008 DNA-directed RNA polymerase II subunit J
             5440 POLR2K; polymerase (RNA) II (DNA directed) polypeptide K, 7.0kDa [EC:2.7.7.6]; K03009 DNA-directed RNA Polymerase II subunit K
             5441 POLR2L; polymerase (RNA) II (DNA directed) polypeptide L, 7.6kDa [EC:2.7.7.6]; K03007 DNA-directed RNA Polymerase II subunit L
             55703 POLR3B; polymerase (RNA) III (DNA directed) polypeptide B [EC:2.7.7.6]; K03021 DNA-directed RNA polymerase III subunit C2
             84172 POLR1B; polymerase (RNA) I polypeptide B, 128kDa [EC:2.7.7.6]; K03002 DNA-directed RNA polymerase I subunit A2
             84265 POLR3GL; polymerase (RNA) III (DNA directed) polypeptide G (32kD) like; K03024 DNA-directed RNA polymerase III subunit C31
             9533 POLR1C; polymerase (RNA) I polypeptide C, 30kDa [EC:2.7.7.6]; K03027 DNA-directed RNA Polymerase III subunit C5
             10714 POLD3; polymerase (DNA-directed), delta 3, accessory subunit [EC:2.7.7.7]; K03504 DNA polymerase delta, subunit C
             23649 POLA2; polymerase (DNA directed), alpha 2 (70kD subunit) [EC:2.7.7.7]; K02321 DNA polymerase alpha, subunit B
             54107 POLE3; polymerase (DNA directed), epsilon 3 (p17 subunit) [EC:2.7.7.7]; K02326 DNA Polymerase epsilon, subunit C
             5422 POLA; polymerase (DNA directed), alpha [EC:2.7.7.7]; K02320 DNA polymerase alpha, subunit A
             5424 POLD1; polymerase (DNA directed), delta 1, catalytic subunit 125kDa [EC:2.7.7.7]; K02327 DNA polymerase delta, subunit A
             5425 POLD2; polymerase (DNA directed), delta 2, regulatory subunit 50kDa [EC:2.7.7.7]; K02328 DNA polymerase delta, subunit B
             5426 POLE; polymerase (DNA directed), epsilon [EC:2.7.7.7]; K02324 DNA polymerase epsilon, subunit A
             5427 POLE2; polymerase (DNA directed), epsilon 2 (p59 subunit) [EC:2.7.7.7]; K02325 DNA Polymerase epsilon, subunit B
             5557 PRIM1; primase, polypeptide 1, 49kDa [EC:2.7.7.-]; K02684 DNA primase small subunit
             5558 PRIM2A; primase, polypeptide 2A, 58kDa [EC:2.7.7.-]; K02685 DNA primase large subunit
             56655 POLE4; polymerase (DNA-directed), epsilon 4 (p12 subunit) [EC:2.7.7.7]; K03506 DNA polymerase epsilon, subunit D
             57804 POLD4; polymerase (DNA-directed), delta 4 [EC:2.7.7.7]; K03505 DNA polymerase delta, subunit D
             5985 RFC5; replication factor C (activator 1) 5, 36.5kDa [EC:2.7.7.7]; K02343 DNA polymerase III gamma and tau subunit


   01150 Amino Acid Metabolism

     00251 Glutamate metabolism [PATH:hsa00251]

      K00823 18 ABAT; 4-aminobutyrate aminotransferase [EC:2.6.1.19 2.6.1.22]; K00823 4-aminobutyrate aminotransferase; K07250 (S)-3-amino-2-methylpropionate transaminase 
      K00139 7915 ALDH5A1; aldehyde dehydrogenase 5 family, member A1 (succinate-semialdehyde dehydrogenase) [EC:1.2.1.24]; K00139 succinate-semialdehyde dehydrogenase 
      K00261 2746 GLUD1, GLUD; glutamate dehydrogenase 1 [EC:1.4.1.3]; K00261 glutamate dehydrogenase (NAD(P)+) 
      K00261 2747 GLUD2, GLUDP1; glutamate dehydrogenase 2 [EC:1.4.1.3]; K00261 glutamate dehydrogenase (NAD(P)+) 
      K00294 8659 ALDH4A1; aldehyde dehydrogenase 4 family, member A1 [EC:1.5.1.12]; K00294 1-pyrroline-5-carboxylate dehydrogenase 
      K00813 2805 GOT1; glutamic-oxaloacetic transaminase 1, soluble (aspartate aminotransferase 1) [EC:2.6.1.1]; K00813 aspartate aminotransferase 
      K00813 2806 GOT2; glutamic-oxaloacetic transaminase 2, mitochondrial (aspartate aminotransferase 2) [EC:2.6.1.1]; K00813 aspartate aminotransferase 
      K00814 2875 GPT; glutamic-pyruvate transaminase (alanine aminotransferase) [EC:2.6.1.2]; K00814 alanine transaminase 
      K00814 84706 GPT2; glutamic pyruvate transaminase (alanine aminotransferase) 2 [EC:2.6.1.2]; K00814 alanine transaminase 
      K01885 124454 KIAA1970; KIAA1970 protein [EC:6.1.1.17]; K01885 glutamyl-tRNA synthetase 
      K01885 2058 EPRS, QPRS, QARS; glutamyl-prolyl-tRNA synthetase [EC:6.1.1.15 6.1.1.17]; K01881 prolyl-tRNA synthetase; K01885 glutamyl-tRNA synthetase 
      K01955 790 CAD; carbamoyl-phosphate synthetase 2, aspartate transcarbamylase, and dihydroorotase [EC:6.3.5.5 2.1.3.2 3.5.2.3]; K00609 aspartate carbamoyltransferase catalytic chain; K01465 dihydroorotase; K01955 carbamoyl-phosphate synthase large chain; K01956 carbamoyl-phosphate synthase small chain 
      K01956 790 CAD; carbamoyl-phosphate synthetase 2, aspartate transcarbamylase, and dihydroorotase [EC:6.3.5.5 2.1.3.2 3.5.2.3]; K00609 aspartate carbamoyltransferase catalytic chain; K01465 dihydroorotase; K01955 carbamoyl-phosphate synthase large chain; K01956 carbamoyl-phosphate synthase small chain 
      K00820 2673 GFPT1; glutamine-fructose-6-phosphate transaminase 1 [EC:2.6.1.16]; K00820 glucosamine--fructose-6-phosphate aminotransferase (isomerizing) 
      K00820 9945 GFPT2; glutamine-fructose-6-phosphate transaminase 2 [EC:2.6.1.16]; K00820 glucosamine--fructose-6-phosphate aminotransferase (isomerizing) 
      K00621 64841 GNPNAT1; glucosamine-phosphate N-acetyltransferase 1 [EC:2.3.1.4]; K00621 glucosamine-phosphate N-acetyltransferase 
      K00884 55577 NAGK; N-acetylglucosamine kinase [EC:2.7.1.59]; K00884 N-acetylglucosamine kinase 
      K01915 2752 GLUL, GLNS; glutamate-ammonia ligase (glutamine synthetase) [EC:6.3.1.2]; K01915 glutamine synthetase 
      K01425 27165 GLS2; glutaminase 2 (liver, mitochondrial) [EC:3.5.1.2]; K01425 glutaminase 
      K01425 2744 GLS; glutaminase [EC:3.5.1.2]; K01425 glutaminase 
      K01948 1373 CPS1; carbamoyl-phosphate synthetase 1, mitochondrial [EC:6.3.4.16]; K01948 carbamoyl-phosphate synthase (ammonia) 
      K01580 2571 GAD1; glutamate decarboxylase 1 (brain, 67kDa) [EC:4.1.1.15]; K01580 glutamate decarboxylase 
      K01580 2572 GAD2; glutamate decarboxylase 2 (pancreatic islets and brain, 65kDa) [EC:4.1.1.15]; K01580 glutamate decarboxylase 
      K01583 113451 ADC; arginine decarboxylase [EC:4.1.1.19]; K01583 arginine decarboxylase 
      K01886 5859 QARS; glutaminyl-tRNA synthetase [EC:6.1.1.18]; K01886 glutaminyl-tRNA synthetase 
      K01919 2729 GCLC; glutamate-cysteine ligase, catalytic subunit [EC:6.3.2.2]; K01919 glutamate--cysteine ligase 
      K01919 2730 GCLM; glutamate-cysteine ligase, modifier subunit [EC:6.3.2.2]; K01919 glutamate--cysteine ligase 
      K01920 2937 GSS; glutathione synthetase [EC:6.3.2.3]; K01920 glutathione synthase 
      K00383 2936 GSR; glutathione reductase [EC:1.8.1.7]; K00383 glutathione reductase (NADPH) 
      K00764 5471 PPAT; phosphoribosyl pyrophosphate amidotransferase [EC:2.4.2.14]; K00764 amidophosphoribosyltransferase 
      K01950 55191 NADSYN1; NAD synthetase 1 [EC:6.3.5.1]; K01950 NAD+ synthase (glutamine-hydrolysing) 
      K01951 8833 GMPS; guanine monphosphate synthetase [EC:6.3.5.2]; K01951 GMP synthase (glutamine-hydrolysing) 

     00252 Alanine and aspartate metabolism [PATH:hsa00252]

      K00813 2805 GOT1; glutamic-oxaloacetic transaminase 1, soluble (aspartate aminotransferase 1) [EC:2.6.1.1]; K00813 aspartate aminotransferase 
      K00813 2806 GOT2; glutamic-oxaloacetic transaminase 2, mitochondrial (aspartate aminotransferase 2) [EC:2.6.1.1]; K00813 aspartate aminotransferase 
      K01893 4677 NARS; asparaginyl-tRNA synthetase [EC:6.1.1.22]; K01893 asparaginyl-tRNA synthetase 
      K01755 435 ASL; argininosuccinate lyase [EC:4.3.2.1]; K01755 argininosuccinate lyase 
      K01756 158 ADSL; adenylosuccinate lyase [EC:4.3.2.2]; K01756 adenylosuccinate lyase 
      K00814 2875 GPT; glutamic-pyruvate transaminase (alanine aminotransferase) [EC:2.6.1.2]; K00814 alanine transaminase 
      K00814 84706 GPT2; glutamic pyruvate transaminase (alanine aminotransferase) 2 [EC:2.6.1.2]; K00814 alanine transaminase 
      K00827 189 AGXT; alanine-glyoxylate aminotransferase (oxalosis I; hyperoxaluria I; glycolicaciduria; serine-pyruvate aminotransferase) [EC:2.6.1.44 2.6.1.51]; K00827 alanine--glyoxylate transaminase; K00830 serine--pyruvate aminotransferase 
      K00827 64902 AGXT2; alanine-glyoxylate aminotransferase 2 [EC:2.6.1.44 2.6.1.40]; K08072 (R)-3-amino-2-methylpropionate-pyruvate transaminase; K00827 alanine--glyoxylate transaminase 
      K01872 16 AARS; alanyl-tRNA synthetase [EC:6.1.1.7]; K01872 alanyl-tRNA synthetase 
      K01580 2571 GAD1; glutamate decarboxylase 1 (brain, 67kDa) [EC:4.1.1.15]; K01580 glutamate decarboxylase 
      K01580 2572 GAD2; glutamate decarboxylase 2 (pancreatic islets and brain, 65kDa) [EC:4.1.1.15]; K01580 glutamate decarboxylase 
      K00823 18 ABAT; 4-aminobutyrate aminotransferase [EC:2.6.1.19 2.6.1.22]; K00823 4-aminobutyrate aminotransferase; K07250 (S)-3-amino-2-methylpropionate transaminase 
      K00609 790 CAD; carbamoyl-phosphate synthetase 2, aspartate transcarbamylase, and dihydroorotase [EC:6.3.5.5 2.1.3.2 3.5.2.3]; K00609 aspartate carbamoyltransferase catalytic chain; K01465 dihydroorotase; K01955 carbamoyl-phosphate synthase large chain; K01956 carbamoyl-phosphate synthase small chain 
      K01876 1615 DARS; aspartyl-tRNA synthetase [EC:6.1.1.12]; K01876 aspartyl-tRNA synthetase 
      K01876 55157 DARS2; aspartyl-tRNA synthetase 2 (mitochondrial) [EC:6.1.1.12]; K01876 aspartyl-tRNA synthetase 
      K01939 122622 ADSSL1; adenylosuccinate synthase like 1 [EC:6.3.4.4]; K01939 adenylosuccinate synthase 
      K01939 159 ADSS; adenylosuccinate synthase [EC:6.3.4.4]; K01939 adenylosuccinate synthase 
      K01940 445 ASS; argininosuccinate synthetase [EC:6.3.4.5]; K01940 argininosuccinate synthase 
      K01953 440 ASNS; asparagine synthetase [EC:6.3.5.4]; K01953 asparagine synthase (glutamine-hydrolysing) 
      K01437 443 ASPA; aspartoacylase (Canavan disease) [EC:3.5.1.15]; K01437 aspartoacylase 
      K01437 91703 ACY3; aspartoacylase (aminocyclase) 3 [EC:3.5.1.15]; K01437 aspartoacylase 
      K00272 8528 DDO; D-aspartate oxidase [EC:1.4.3.1]; K00272 D-aspartate oxidase 
      K00624 1384 CRAT; carnitine acetyltransferase [EC:2.3.1.7]; K00624 carnitine O-acetyltransferase 
      K01959 5091 PC; pyruvate carboxylase [EC:6.4.1.1]; K01959 pyruvate carboxylase subunit A; K01960 pyruvate carboxylase subunit B 
      K01960 5091 PC; pyruvate carboxylase [EC:6.4.1.1]; K01959 pyruvate carboxylase subunit A; K01960 pyruvate carboxylase subunit B 

     00260 Glycine, serine and threonine metabolism [PATH:hsa00260]

      K00600 6470 SHMT1; serine hydroxymethyltransferase 1 (soluble) [EC:2.1.2.1]; K00600 glycine hydroxymethyltransferase 
      K00600 6472 SHMT2, SHMT; serine hydroxymethyltransferase 2 (mitochondrial) [EC:2.1.2.1]; K00600 glycine hydroxymethyltransferase 
      K01079 5723 PSPH; phosphoserine phosphatase [EC:3.1.3.3]; K01079 phosphoserine phosphatase 
      K00831 29968 PSAT1; phosphoserine aminotransferase 1 [EC:2.6.1.52]; K00831 phosphoserine aminotransferase 
      K00058 26227 PHGDH; phosphoglycerate dehydrogenase [EC:1.1.1.95]; K00058 D-3-phosphoglycerate dehydrogenase 
      K00639 23464 GCAT; glycine C-acetyltransferase (2-amino-3-ketobutyrate coenzyme A ligase) [EC:2.3.1.29]; K00639 glycine C-acetyltransferase 
      K00643 211 ALAS1; aminolevulinate, delta-, synthase 1 [EC:2.3.1.37]; K00643 5-aminolevulinate synthase 
      K00643 212 ALAS2; aminolevulinate, delta-, synthase 2 (sideroblastic/hypochromic anemia) [EC:2.3.1.37]; K00643 5-aminolevulinate synthase 
      K00274 4128 MAOA; monoamine oxidase A [EC:1.4.3.4]; K00274 monoamine oxidase 
      K00274 4129 MAOB; monoamine oxidase B [EC:1.4.3.4]; K00274 monoamine oxidase 
      K00276 26 ABP1; amiloride binding protein 1 (amine oxidase (copper-containing)) [EC:1.4.3.6]; K00276 copper amine oxidase 
      K00276 314 AOC2; amine oxidase, copper containing 2 (retina-specific) [EC:1.4.3.6]; K00276 copper amine oxidase 
      K00276 8639 AOC3; amine oxidase, copper containing 3 (vascular adhesion protein 1) [EC:1.4.3.6]; K00276 copper amine oxidase 
      K00100 112724 RDH13; retinol dehydrogenase 13 (all-trans and 9-cis) [EC:1.1.1.-] 
      K00100 145226 RDH12; retinol dehydrogenase 12 (all-trans and 9-cis) [EC:1.1.1.-] 
      K00100 51109 RDH11; retinol dehydrogenase 11 (all-trans and 9-cis) [EC:1.1.1.-] 
      K00100 51144 HSD17B12; hydroxysteroid (17-beta) dehydrogenase 12 [EC:1.1.1.-] 
      K00100 57016 AKR1B10; aldo-keto reductase family 1, member B10 (aldose reductase) [EC:1.1.1.-] 
      K00100 57665 RDH14; retinol dehydrogenase 14 (all-trans and 9-cis) [EC:1.1.1.-] 
      K00100 80270 HSD3B7; hydroxy-delta-5-steroid dehydrogenase, 3 beta- and steroid delta-isomerase 7 [EC:1.1.1.-] 
      K00282 2731 GLDC; glycine dehydrogenase (decarboxylating; glycine decarboxylase, glycine cleavage system protein P) [EC:1.4.4.2]; K00282 glycine dehydrogenase subunit 1; K00283 glycine dehydrogenase subunit 2 
      K00283 2731 GLDC; glycine dehydrogenase (decarboxylating; glycine decarboxylase, glycine cleavage system protein P) [EC:1.4.4.2]; K00282 glycine dehydrogenase subunit 1; K00283 glycine dehydrogenase subunit 2 
      K00605 275 AMT; aminomethyltransferase (glycine cleavage system protein T) [EC:2.1.2.10]; K00605 aminomethyltransferase 
      K00382 1738 DLD; dihydrolipoamide dehydrogenase (E3 component of pyruvate dehydrogenase complex, 2-oxo-glutarate complex, branched chain keto acid dehydrogenase complex) [EC:1.8.1.4]; K00382 dihydrolipoamide dehydrogenase 
      K00273 1610 DAO; D-amino-acid oxidase [EC:1.4.3.3]; K00273 D-amino-acid oxidase 
      K00827 189 AGXT; alanine-glyoxylate aminotransferase (oxalosis I; hyperoxaluria I; glycolicaciduria; serine-pyruvate aminotransferase) [EC:2.6.1.44 2.6.1.51]; K00827 alanine--glyoxylate transaminase; K00830 serine--pyruvate aminotransferase 
      K00827 64902 AGXT2; alanine-glyoxylate aminotransferase 2 [EC:2.6.1.44 2.6.1.40]; K08072 (R)-3-amino-2-methylpropionate-pyruvate transaminase; K00827 alanine--glyoxylate transaminase 
      K01880 2617 GARS, CMT2D; glycyl-tRNA synthetase [EC:6.1.1.14]; K01880 glycyl-tRNA synthetase, class II 
      K00613 2628 GATM; glycine amidinotransferase (L-arginine:glycine amidinotransferase) [EC:2.1.4.1]; K00613 glycine amidinotransferase 
      K00542 2593 GAMT; guanidinoacetate N-methyltransferase [EC:2.1.1.2]; K00542 guanidinoacetate N-methyltransferase 
      K01613 23761 PISD; phosphatidylserine decarboxylase [EC:4.1.1.65]; K01613 phosphatidylserine decarboxylase 
      K00551 10400 PEMT; phosphatidylethanolamine N-methyltransferase [EC:2.1.1.17]; K00551 phosphatidylethanolamine N-methyltransferase 
      K00866 1119 CHKA, CHK; choline kinase alpha [EC:2.7.1.32]; K00866 choline kinase 
      K00866 1120 CHKB, CHKL; choline kinase beta [EC:2.7.1.32 2.7.1.82]; K00866 choline kinase; K00894 ethanolamine kinase 
      K00108 55349 CHDH; choline dehydrogenase [EC:1.1.99.1]; K00108 choline dehydrogenase 
      K00544 635 BHMT; betaine-homocysteine methyltransferase [EC:2.1.1.5]; K00544 betaine-homocysteine S-methyltransferase 
      K00315 29958 DMGDH; dimethylglycine dehydrogenase [EC:1.5.99.2]; K00315 dimethylglycine dehydrogenase 
      K00301 51268 PIPOX; pipecolic acid oxidase [EC:1.5.3.1 1.5.3.7]; K00301 sarcosine oxidase; K00306 L-pipecolate oxidase 
      K00314 1757 SARDH; sarcosine dehydrogenase [EC:1.5.99.1]; K00314 sarcosine dehydrogenase 
      K00552 27232 GNMT; glycine N-methyltransferase [EC:2.1.1.20]; K00552 glycine N-methyltransferase 
      K00830 189 AGXT; alanine-glyoxylate aminotransferase (oxalosis I; hyperoxaluria I; glycolicaciduria; serine-pyruvate aminotransferase) [EC:2.6.1.44 2.6.1.51]; K00827 alanine--glyoxylate transaminase; K00830 serine--pyruvate aminotransferase 
      K01697 875 CBS; cystathionine-beta-synthase [EC:4.2.1.22]; K01697 cystathionine beta-synthase 
      K01758 1491 CTH; cystathionase (cystathionine gamma-lyase) [EC:4.4.1.1]; K01758 cystathionine gamma-lyase 
      K01875 54938 SARS2, SARSM; seryl-tRNA synthetase 2 [EC:6.1.1.11]; K01875 seryl-tRNA synthetase 
      K01875 6301 SARS; seryl-tRNA synthetase [EC:6.1.1.11]; K01875 seryl-tRNA synthetase 
      K01752 10993 SDS; serine dehydratase [EC:4.3.1.17]; K01752 L-serine dehydratase 
      K01868 6897 TARS; threonyl-tRNA synthetase [EC:6.1.1.3]; K01868 threonyl-tRNA synthetase 

     00271 Methionine metabolism [PATH:hsa00271]

      K00604 123263 MTFMT; mitochondrial methionyl-tRNA formyltransferase [EC:2.1.2.9]; K00604 methionyl-tRNA formyltransferase 
      K00789 27430 MAT2B; methionine adenosyltransferase II, beta [EC:2.5.1.6]; K00789 S-adenosylmethionine synthetase 
      K00789 4143 MAT1A; methionine adenosyltransferase I, alpha [EC:2.5.1.6]; K00789 S-adenosylmethionine synthetase 
      K00789 4144 MAT2A; methionine adenosyltransferase II, alpha [EC:2.5.1.6]; K00789 S-adenosylmethionine synthetase 
      K00558 1786 DNMT1, DNMT; DNA (cytosine-5-)-methyltransferase 1 [EC:2.1.1.37]; K00558 DNA (cytosine-5-)-methyltransferase 
      K00558 1788 DNMT3A; DNA (cytosine-5-)-methyltransferase 3 alpha [EC:2.1.1.37]; K00558 DNA (cytosine-5-)-methyltransferase 
      K00558 1789 DNMT3B; DNA (cytosine-5-)-methyltransferase 3 beta [EC:2.1.1.37]; K00558 DNA (cytosine-5-)-methyltransferase 
      K01251 10768 AHCYL1; S-adenosylhomocysteine hydrolase-like 1 [EC:3.3.1.1]; K01251 adenosylhomocysteinase 
      K01251 191 AHCY; S-adenosylhomocysteine hydrolase [EC:3.3.1.1]; K01251 adenosylhomocysteinase 
      K01251 23382 KIAA0828; KIAA0828 protein [EC:3.3.1.1]; K01251 adenosylhomocysteinase 
      K01697 875 CBS; cystathionine-beta-synthase [EC:4.2.1.22]; K01697 cystathionine beta-synthase 
      K01758 1491 CTH; cystathionase (cystathionine gamma-lyase) [EC:4.4.1.1]; K01758 cystathionine gamma-lyase 
      K01874 4141 MARS; methionine-tRNA synthetase [EC:6.1.1.10]; K01874 methionyl-tRNA synthetase 
      K01874 92935 MARS2; methionine-tRNA synthetase 2 (mitochondrial) [EC:6.1.1.10]; K01874 methionyl-tRNA synthetase 
      K00544 635 BHMT; betaine-homocysteine methyltransferase [EC:2.1.1.5]; K00544 betaine-homocysteine S-methyltransferase 
      K00548 4548 MTR; 5-methyltetrahydrofolate-homocysteine methyltransferase [EC:2.1.1.13]; K00548 5-methyltetrahydrofolate--homocysteine methyltransferase 

     00272 Cysteine metabolism [PATH:hsa00272]

      K01883 79587 FLJ12118; hypothetical protein FLJ12118 [EC:6.1.1.16]; K01883 cysteinyl-tRNA synthetase 
      K01883 833 CARS; cysteinyl-tRNA synthetase [EC:6.1.1.16]; K01883 cysteinyl-tRNA synthetase 
      K00456 1036 CDO1; cysteine dioxygenase, type I [EC:1.13.11.20]; K00456 cysteine dioxygenase 
      K01758 1491 CTH; cystathionase (cystathionine gamma-lyase) [EC:4.4.1.1]; K01758 cystathionine gamma-lyase 
      K00813 2805 GOT1; glutamic-oxaloacetic transaminase 1, soluble (aspartate aminotransferase 1) [EC:2.6.1.1]; K00813 aspartate aminotransferase 
      K00813 2806 GOT2; glutamic-oxaloacetic transaminase 2, mitochondrial (aspartate aminotransferase 2) [EC:2.6.1.1]; K00813 aspartate aminotransferase 
      K01011 4357 MPST; mercaptopyruvate sulfurtransferase [EC:2.8.1.2]; K01011 3-mercaptopyruvate sulfurtransferase 
      K00016 160287 LDHAL6A; lactate dehydrogenase A-like 6A [EC:1.1.1.27]; K00016 L-lactate dehydrogenase 
      K00016 3939 LDHA; lactate dehydrogenase A [EC:1.1.1.27]; K00016 L-lactate dehydrogenase 
      K00016 3945 LDHB; lactate dehydrogenase B [EC:1.1.1.27]; K00016 L-lactate dehydrogenase 
      K00016 3948 LDHC; lactate dehydrogenase C [EC:1.1.1.27]; K00016 L-lactate dehydrogenase 
      K00016 92483 LDHAL6B, LDHAL6; lactate dehydrogenase A-like 6B [EC:1.1.1.27]; K00016 L-lactate dehydrogenase 
      K01752 10993 SDS; serine dehydratase [EC:4.3.1.17]; K01752 L-serine dehydratase 
      K01025 23563 CHST5; carbohydrate (N-acetylglucosamine 6-O) sulfotransferase 5 [EC:2.8.2.-] 
      K01025 25830 SULT4A1; sulfotransferase family 4A, member 1 [EC:2.8.2.-] 
      K01025 27233 SULT1C2; sulfotransferase family, cytosolic, 1C, member 2 [EC:2.8.2.-] 
      K01025 27284 SULT1B1; sulfotransferase family, cytosolic, 1B, member 1 [EC:2.8.2.-] 
      K01025 4166 CHST6, MCDC1; carbohydrate (N-acetylglucosamine 6-O) sulfotransferase 6 [EC:2.8.2.-] 
      K01025 64090 GAL3ST2; galactose-3-O-sulfotransferase 2 [EC:2.8.2.-] 
      K01025 64377 CHST8; carbohydrate (N-acetylgalactosamine 4-0) sulfotransferase 8 [EC:2.8.2.-] 
      K01025 6819 SULT1C1; sulfotransferase family, cytosolic, 1C, member 1 [EC:2.8.2.-] 
      K01025 79690 GAL3ST4; galactose-3-O-sulfotransferase 4 [EC:2.8.2.-] 
      K01025 83539 CHST9; carbohydrate (N-acetylgalactosamine 4-0) sulfotransferase 9 [EC:2.8.2.-] 
      K01025 89792 GAL3ST3; galactose-3-O-sulfotransferase 3 [EC:2.8.2.-] 
      K01025 9486 CHST10; carbohydrate sulfotransferase 10 [EC:2.8.2.-] 

     00280 Valine, leucine and isoleucine degradation [PATH:hsa00280]

      K00826 586 BCAT1; branched chain aminotransferase 1, cytosolic [EC:2.6.1.42]; K00826 branched-chain amino acid aminotransferase 
      K00826 587 BCAT2; branched chain aminotransferase 2, mitochondrial [EC:2.6.1.42]; K00826 branched-chain amino acid aminotransferase 
      K00166 593 BCKDHA; branched chain keto acid dehydrogenase E1, alpha polypeptide [EC:1.2.4.4]; K00166 2-oxoisovalerate dehydrogenase alpha subunit 
      K00167 594 BCKDHB; branched chain keto acid dehydrogenase E1, beta polypeptide (maple syrup urine disease) [EC:1.2.4.4]; K00167 2-oxoisovalerate dehydrogenase beta subunit 
      K00680 114799 ESCO1; establishment of cohesion 1 homolog 1 (S. cerevisiae) [EC:2.3.1.-] 
      K00680 157570 ESCO2, RBS; establishment of cohesion 1 homolog 2 (S. cerevisiae) [EC:2.3.1.-] 
      K00680 1629 DBT; dihydrolipoamide branched chain transacylase E2 [EC:2.3.1.-] 
      K00680 23522 MYST4; MYST histone acetyltransferase (monocytic leukemia) 4 [EC:2.3.1.48 2.3.1.-]; K00653 histone acetyltransferase 
      K00680 24142 NAT6; N-acetyltransferase 6 [EC:2.3.1.-] 
      K00680 51100 SH3GLB1; SH3-domain GRB2-like endophilin B1 [EC:2.3.1.-] 
      K00680 51126 NAT5; N-acetyltransferase 5 (ARD1 homolog, S. cerevisiae) [EC:2.3.1.-] 
      K00680 7994 MYST3, ZNF220, RUNXBP2; MYST histone acetyltransferase (monocytic leukemia) 3 [EC:2.3.1.48 2.3.1.-]; K00653 histone acetyltransferase 
      K00680 80339 ADPN, C22orf20; adiponutrin [EC:2.3.1.- 3.1.1.3]; K01046 triacylglycerol lipase 
      K00680 8260 ARD1A; ARD1 homolog A, N-acetyltransferase (S. cerevisiae) [EC:2.3.1.-] 
      K00248 35 ACADS; acyl-Coenzyme A dehydrogenase, C-2 to C-3 short chain [EC:1.3.99.2]; K00248 butyryl-CoA dehydrogenase 
      K00249 33 ACADL; acyl-Coenzyme A dehydrogenase, long chain [EC:1.3.99.13 1.3.99.3]; K00255 long-chain-acyl-CoA dehydrogenase; K00249 acyl-CoA dehydrogenase 
      K00249 34 ACADM; acyl-Coenzyme A dehydrogenase, C-4 to C-12 straight chain [EC:1.3.99.3]; K00249 acyl-CoA dehydrogenase 
      K00249 80724 ACAD10; acyl-Coenzyme A dehydrogenase family, member 10 [EC:1.3.99.3]; K00249 acyl-CoA dehydrogenase 
      K00249 84129 ACAD11; acyl-Coenzyme A dehydrogenase family, member 11 [EC:1.3.99.3]; K00249 acyl-CoA dehydrogenase 
      K00253 3712 IVD; isovaleryl Coenzyme A dehydrogenase [EC:1.3.99.10]; K00253 isovaleryl-CoA dehydrogenase 
      K07515 3030 HADHA; hydroxyacyl-Coenzyme A dehydrogenase/3-ketoacyl-Coenzyme A thiolase/enoyl-Coenzyme A hydratase (trifunctional protein), alpha subunit [EC:4.2.1.17 1.1.1.211]; K07515 enoyl-CoA hydratase; K07510 long-chain 3-hydroxyacyl-CoA dehydrogenase 
      K07514 1962 EHHADH; enoyl-Coenzyme A, hydratase/3-hydroxyacyl Coenzyme A dehydrogenase [EC:4.2.1.17 1.1.1.35 5.3.3.8]; K07514 enoyl-CoA hydratase; K07516 3-hydroxyacyl-CoA dehydrogenase; K07517 3,2-trans-enoyl-CoA isomerase 
      K07511 1892 ECHS1; enoyl Coenzyme A hydratase, short chain, 1, mitochondrial [EC:4.2.1.17]; K07511 enoyl-CoA hydratase 
      K00022 3028 HADH2; hydroxyacyl-Coenzyme A dehydrogenase, type II [EC:1.1.1.35]; K00022 3-hydroxyacyl-CoA dehydrogenase 
      K00022 3033 HADHSC; L-3-hydroxyacyl-Coenzyme A dehydrogenase, short chain [EC:1.1.1.35]; K00022 3-hydroxyacyl-CoA dehydrogenase 
      K00022 3295 HSD17B4; hydroxysteroid (17-beta) dehydrogenase 4 [EC:1.1.1.35 4.2.1.107]; K00022 3-hydroxyacyl-CoA dehydrogenase; K08078 3a,7a,12a-trihydroxy-5b-cholest-24-enoyl-CoA hydratase 
      K07516 1962 EHHADH; enoyl-Coenzyme A, hydratase/3-hydroxyacyl Coenzyme A dehydrogenase [EC:4.2.1.17 1.1.1.35 5.3.3.8]; K07514 enoyl-CoA hydratase; K07516 3-hydroxyacyl-CoA dehydrogenase; K07517 3,2-trans-enoyl-CoA isomerase 
      K07513 30 ACAA1; acetyl-Coenzyme A acyltransferase 1 (peroxisomal 3-oxoacyl-Coenzyme A thiolase) [EC:2.3.1.16]; K07513 acetyl-CoA acyltransferase 1 
      K07508 10449 ACAA2; acetyl-Coenzyme A acyltransferase 2 (mitochondrial 3-oxoacyl-Coenzyme A thiolase) [EC:2.3.1.16]; K07508 acetyl-CoA acyltransferase 2 
      K07509 3032 HADHB; hydroxyacyl-Coenzyme A dehydrogenase/3-ketoacyl-Coenzyme A thiolase/enoyl-Coenzyme A hydratase (trifunctional protein), beta subunit [EC:2.3.1.16]; K07509 acetyl-CoA acyltransferase 
      K01965 5095 PCCA; propionyl Coenzyme A carboxylase, alpha polypeptide [EC:6.4.1.3]; K01965 propionyl-CoA carboxylase alpha chain 
      K01966 5096 PCCB; propionyl Coenzyme A carboxylase, beta polypeptide [EC:6.4.1.3]; K01966 propionyl-CoA carboxylase beta chain 
      K05606 84693 MCEE; methylmalonyl CoA epimerase [EC:5.1.99.1]; K05606 methylmalonyl-CoA epimerase 
      K01849 4594 MUT; methylmalonyl Coenzyme A mutase [EC:5.4.99.2]; K01848 methylmalonyl-CoA mutase, N-terminal domain; K01849 methylmalonyl-CoA mutase, C-terminal domain 
      K01848 4594 MUT; methylmalonyl Coenzyme A mutase [EC:5.4.99.2]; K01848 methylmalonyl-CoA mutase, N-terminal domain; K01849 methylmalonyl-CoA mutase, C-terminal domain 
      K00020 11112 HIBADH; 3-hydroxyisobutyrate dehydrogenase [EC:1.1.1.31]; K00020 3-hydroxyisobutyrate dehydrogenase 
      K00140 4329 ALDH6A1; aldehyde dehydrogenase 6 family, member A1 [EC:1.2.1.27]; K00140 methylmalonate-semialdehyde dehydrogenase 
      K00128 217 ALDH2; aldehyde dehydrogenase 2 family (mitochondrial) [EC:1.2.1.3]; K00128 aldehyde dehydrogenase (NAD+) 
      K00128 218 ALDH3A1, ALDH3; aldehyde dehydrogenase 3 family, memberA1 [EC:1.2.1.3 1.2.1.5]; K00128 aldehyde dehydrogenase (NAD+); K00129 aldehyde dehydrogenase (NAD(P)+) 
      K00128 219 ALDH1B1; aldehyde dehydrogenase 1 family, member B1 [EC:1.2.1.3]; K00128 aldehyde dehydrogenase (NAD+) 
      K00128 220 ALDH1A3; aldehyde dehydrogenase 1 family, member A3 [EC:1.2.1.3 1.2.1.5]; K00128 aldehyde dehydrogenase (NAD+); K00129 aldehyde dehydrogenase (NAD(P)+) 
      K00128 223 ALDH9A1; aldehyde dehydrogenase 9 family, member A1 [EC:1.2.1.3 1.2.1.19 1.2.1.47]; K00137 aminobutyraldehyde dehydrogenase; K00128 aldehyde dehydrogenase (NAD+); K00149 4-trimethylammoniobutyraldehyde dehydrogenase 
      K00128 224 ALDH3A2; aldehyde dehydrogenase 3 family, member A2 [EC:1.2.1.3]; K00128 aldehyde dehydrogenase (NAD+) 
      K00128 501 ALDH7A1; aldehyde dehydrogenase 7 family, member A1 [EC:1.2.1.3]; K00128 aldehyde dehydrogenase (NAD+) 
      K00157 316 AOX1; aldehyde oxidase 1 [EC:1.2.3.1]; K00157 aldehyde oxidase 
      K07250 18 ABAT; 4-aminobutyrate aminotransferase [EC:2.6.1.19 2.6.1.22]; K00823 4-aminobutyrate aminotransferase; K07250 (S)-3-amino-2-methylpropionate transaminase 
      K01968 56922 MCCC1; methylcrotonoyl-Coenzyme A carboxylase 1 (alpha) [EC:6.4.1.4]; K01968 3-methylcrotonyl-CoA carboxylase alpha subunit 
      K01969 64087 MCCC2; methylcrotonoyl-Coenzyme A carboxylase 2 (beta) [EC:6.4.1.4]; K01969 3-methylcrotonyl-CoA carboxylase beta subunit 
      K05607 549 AUH; AU RNA binding protein/enoyl-Coenzyme A hydratase [EC:4.2.1.18]; K05607 methylglutaconyl-CoA hydratase 
      K01640 3155 HMGCL; 3-hydroxymethyl-3-methylglutaryl-Coenzyme A lyase (hydroxymethylglutaricaciduria) [EC:4.1.3.4]; K01640 hydroxymethylglutaryl-CoA lyase 
      K01028 5019 OXCT1, OXCT; 3-oxoacid CoA transferase 1 [EC:2.8.3.5]; K01028 3-oxoacid CoA-transferase subunit A; K01029 3-oxoacid CoA-transferase subunit B 
      K01028 64064 OXCT2; 3-oxoacid CoA transferase 2 [EC:2.8.3.5]; K01028 3-oxoacid CoA-transferase subunit A; K01029 3-oxoacid CoA-transferase subunit B 
      K01029 5019 OXCT1, OXCT; 3-oxoacid CoA transferase 1 [EC:2.8.3.5]; K01028 3-oxoacid CoA-transferase subunit A; K01029 3-oxoacid CoA-transferase subunit B 
      K01029 64064 OXCT2; 3-oxoacid CoA transferase 2 [EC:2.8.3.5]; K01028 3-oxoacid CoA-transferase subunit A; K01029 3-oxoacid CoA-transferase subunit B 
      K00626 38 ACAT1, ACAT; acetyl-Coenzyme A acetyltransferase 1 (acetoacetyl Coenzyme A thiolase) [EC:2.3.1.9]; K00626 acetyl-CoA C-acetyltransferase 
      K00626 39 ACAT2; acetyl-Coenzyme A acetyltransferase 2 (acetoacetyl Coenzyme A thiolase) [EC:2.3.1.9]; K00626 acetyl-CoA C-acetyltransferase 
      K01641 3157 HMGCS1; 3-hydroxy-3-methylglutaryl-Coenzyme A synthase 1 (soluble) [EC:2.3.3.10]; K01641 hydroxymethylglutaryl-CoA synthase 
      K01641 3158 HMGCS2; 3-hydroxy-3-methylglutaryl-Coenzyme A synthase 2 (mitochondrial) [EC:2.3.3.10]; K01641 hydroxymethylglutaryl-CoA synthase 

     00290 Valine, leucine and isoleucine biosynthesis [PATH:hsa00290]

      K01651 10994 ILVBL; ilvB (bacterial acetolactate synthase)-like [EC:2.2.1.6]; K01651 acetolactate synthase 
      K00826 586 BCAT1; branched chain aminotransferase 1, cytosolic [EC:2.6.1.42]; K00826 branched-chain amino acid aminotransferase 
      K00826 587 BCAT2; branched chain aminotransferase 2, mitochondrial [EC:2.6.1.42]; K00826 branched-chain amino acid aminotransferase 
      K01869 23395 LARS2; leucyl-tRNA synthetase 2, mitochondrial [EC:6.1.1.4]; K01869 leucyl-tRNA synthetase 
      K01869 51520 LARS; leucyl-tRNA synthetase [EC:6.1.1.4]; K01869 leucyl-tRNA synthetase 
      K01870 3376 IARS; isoleucine-tRNA synthetase [EC:6.1.1.5]; K01870 isoleucyl-tRNA synthetase 
      K01873 7407 VARS, VARS2; valyl-tRNA synthetase [EC:6.1.1.9]; K01873 valyl-tRNA synthetase 
      K00161 5160 PDHA1; pyruvate dehydrogenase (lipoamide) alpha 1 [EC:1.2.4.1]; K00161 pyruvate dehydrogenase E1 component, alpha subunit 
      K00161 5161 PDHA2; pyruvate dehydrogenase (lipoamide) alpha 2 [EC:1.2.4.1]; K00161 pyruvate dehydrogenase E1 component, alpha subunit 
      K00162 5162 PDHB; pyruvate dehydrogenase (lipoamide) beta [EC:1.2.4.1]; K00162 pyruvate dehydrogenase E1 component, beta subunit 

     00300 Lysine biosynthesis [PATH:hsa00300]

      K00825 51166 AADAT; aminoadipate aminotransferase [EC:2.6.1.7 2.6.1.39]; K00825 2-aminoadipate transaminase; K00816 kynurenine-oxoglutarate transaminase 
      K00142 60496 AASDHPPT; aminoadipate-semialdehyde dehydrogenase-phosphopantetheinyl transferase [EC:1.2.1.31]; K00142 aminoadipate-semialdehyde dehydrogenase 
      K00290 10157 AASS; aminoadipate-semialdehyde synthase [EC:1.5.1.7 1.5.1.8 1.5.1.9]; K00290 saccharopine dehydrogenase (NAD+, L-lysine forming); K00291 saccharopine dehydrogenase (NADP+, L-lysine forming); K00292 saccharopine dehydrogenase (NAD+, L-glutamate forming) 
      K00291 10157 AASS; aminoadipate-semialdehyde synthase [EC:1.5.1.7 1.5.1.8 1.5.1.9]; K00290 saccharopine dehydrogenase (NAD+, L-lysine forming); K00291 saccharopine dehydrogenase (NADP+, L-lysine forming); K00292 saccharopine dehydrogenase (NAD+, L-glutamate forming) 
      K04567 3735 KARS; lysyl-tRNA synthetase [EC:6.1.1.6]; K04567 lysyl-tRNA synthetase, class II 

     00310 Lysine degradation [PATH:hsa00310]

      K00290 10157 AASS; aminoadipate-semialdehyde synthase [EC:1.5.1.7 1.5.1.8 1.5.1.9]; K00290 saccharopine dehydrogenase (NAD+, L-lysine forming); K00291 saccharopine dehydrogenase (NADP+, L-lysine forming); K00292 saccharopine dehydrogenase (NAD+, L-glutamate forming) 
      K00291 10157 AASS; aminoadipate-semialdehyde synthase [EC:1.5.1.7 1.5.1.8 1.5.1.9]; K00290 saccharopine dehydrogenase (NAD+, L-lysine forming); K00291 saccharopine dehydrogenase (NADP+, L-lysine forming); K00292 saccharopine dehydrogenase (NAD+, L-glutamate forming) 
      K00292 10157 AASS; aminoadipate-semialdehyde synthase [EC:1.5.1.7 1.5.1.8 1.5.1.9]; K00290 saccharopine dehydrogenase (NAD+, L-lysine forming); K00291 saccharopine dehydrogenase (NADP+, L-lysine forming); K00292 saccharopine dehydrogenase (NAD+, L-glutamate forming) 
      K00142 60496 AASDHPPT; aminoadipate-semialdehyde dehydrogenase-phosphopantetheinyl transferase [EC:1.2.1.31]; K00142 aminoadipate-semialdehyde dehydrogenase 
      K00825 51166 AADAT; aminoadipate aminotransferase [EC:2.6.1.7 2.6.1.39]; K00825 2-aminoadipate transaminase; K00816 kynurenine-oxoglutarate transaminase 
      K00164 4967 OGDH; oxoglutarate (alpha-ketoglutarate) dehydrogenase (lipoamide) [EC:1.2.4.2]; K00164 2-oxoglutarate dehydrogenase E1 component 
      K00164 55753 OGDHL; oxoglutarate dehydrogenase-like [EC:1.2.4.2]; K00164 2-oxoglutarate dehydrogenase E1 component 
      K00658 1743 DLST; dihydrolipoamide S-succinyltransferase (E2 component of 2-oxo-glutarate complex) [EC:2.3.1.61]; K00658 2-oxoglutarate dehydrogenase E2 component (dihydrolipoamide succinyltransferase) 
      K00252 2639 GCDH; glutaryl-Coenzyme A dehydrogenase [EC:1.3.99.7]; K00252 glutaryl-CoA dehydrogenase 
      K07515 3030 HADHA; hydroxyacyl-Coenzyme A dehydrogenase/3-ketoacyl-Coenzyme A thiolase/enoyl-Coenzyme A hydratase (trifunctional protein), alpha subunit [EC:4.2.1.17 1.1.1.211]; K07515 enoyl-CoA hydratase; K07510 long-chain 3-hydroxyacyl-CoA dehydrogenase 
      K07514 1962 EHHADH; enoyl-Coenzyme A, hydratase/3-hydroxyacyl Coenzyme A dehydrogenase [EC:4.2.1.17 1.1.1.35 5.3.3.8]; K07514 enoyl-CoA hydratase; K07516 3-hydroxyacyl-CoA dehydrogenase; K07517 3,2-trans-enoyl-CoA isomerase 
      K07511 1892 ECHS1; enoyl Coenzyme A hydratase, short chain, 1, mitochondrial [EC:4.2.1.17]; K07511 enoyl-CoA hydratase 
      K00022 3028 HADH2; hydroxyacyl-Coenzyme A dehydrogenase, type II [EC:1.1.1.35]; K00022 3-hydroxyacyl-CoA dehydrogenase 
      K00022 3033 HADHSC; L-3-hydroxyacyl-Coenzyme A dehydrogenase, short chain [EC:1.1.1.35]; K00022 3-hydroxyacyl-CoA dehydrogenase 
      K00022 3295 HSD17B4; hydroxysteroid (17-beta) dehydrogenase 4 [EC:1.1.1.35 4.2.1.107]; K00022 3-hydroxyacyl-CoA dehydrogenase; K08078 3a,7a,12a-trihydroxy-5b-cholest-24-enoyl-CoA hydratase 
      K07516 1962 EHHADH; enoyl-Coenzyme A, hydratase/3-hydroxyacyl Coenzyme A dehydrogenase [EC:4.2.1.17 1.1.1.35 5.3.3.8]; K07514 enoyl-CoA hydratase; K07516 3-hydroxyacyl-CoA dehydrogenase; K07517 3,2-trans-enoyl-CoA isomerase 
      K00626 38 ACAT1, ACAT; acetyl-Coenzyme A acetyltransferase 1 (acetoacetyl Coenzyme A thiolase) [EC:2.3.1.9]; K00626 acetyl-CoA C-acetyltransferase 
      K00626 39 ACAT2; acetyl-Coenzyme A acetyltransferase 2 (acetoacetyl Coenzyme A thiolase) [EC:2.3.1.9]; K00626 acetyl-CoA C-acetyltransferase 
      K00680 114799 ESCO1; establishment of cohesion 1 homolog 1 (S. cerevisiae) [EC:2.3.1.-] 
      K00680 157570 ESCO2, RBS; establishment of cohesion 1 homolog 2 (S. cerevisiae) [EC:2.3.1.-] 
      K00680 1629 DBT; dihydrolipoamide branched chain transacylase E2 [EC:2.3.1.-] 
      K00680 23522 MYST4; MYST histone acetyltransferase (monocytic leukemia) 4 [EC:2.3.1.48 2.3.1.-]; K00653 histone acetyltransferase 
      K00680 24142 NAT6; N-acetyltransferase 6 [EC:2.3.1.-] 
      K00680 51100 SH3GLB1; SH3-domain GRB2-like endophilin B1 [EC:2.3.1.-] 
      K00680 51126 NAT5; N-acetyltransferase 5 (ARD1 homolog, S. cerevisiae) [EC:2.3.1.-] 
      K00680 7994 MYST3, ZNF220, RUNXBP2; MYST histone acetyltransferase (monocytic leukemia) 3 [EC:2.3.1.48 2.3.1.-]; K00653 histone acetyltransferase 
      K00680 80339 ADPN, C22orf20; adiponutrin [EC:2.3.1.- 3.1.1.3]; K01046 triacylglycerol lipase 
      K00680 8260 ARD1A; ARD1 homolog A, N-acetyltransferase (S. cerevisiae) [EC:2.3.1.-] 
      K00100 112724 RDH13; retinol dehydrogenase 13 (all-trans and 9-cis) [EC:1.1.1.-] 
      K00100 145226 RDH12; retinol dehydrogenase 12 (all-trans and 9-cis) [EC:1.1.1.-] 
      K00100 51109 RDH11; retinol dehydrogenase 11 (all-trans and 9-cis) [EC:1.1.1.-] 
      K00100 51144 HSD17B12; hydroxysteroid (17-beta) dehydrogenase 12 [EC:1.1.1.-] 
      K00100 57016 AKR1B10; aldo-keto reductase family 1, member B10 (aldose reductase) [EC:1.1.1.-] 
      K00100 57665 RDH14; retinol dehydrogenase 14 (all-trans and 9-cis) [EC:1.1.1.-] 
      K00100 80270 HSD3B7; hydroxy-delta-5-steroid dehydrogenase, 3 beta- and steroid delta-isomerase 7 [EC:1.1.1.-] 
      K00306 51268 PIPOX; pipecolic acid oxidase [EC:1.5.3.1 1.5.3.7]; K00301 sarcosine oxidase; K00306 L-pipecolate oxidase 
      K05302 10919 EHMT2, C6orf30, BAT8; euchromatic histone-lysine N-methyltransferase 2 [EC:2.1.1.43]; K05302 histone-lysine N-methyltransferase 
      K05302 58508 MLL3; myeloid/lymphoid or mixed-lineage leukemia 3 [EC:2.1.1.43]; K05302 histone-lysine N-methyltransferase 
      K05302 64324 NSD1, STO; nuclear receptor binding SET domain protein 1 [EC:2.1.1.43]; K05302 histone-lysine N-methyltransferase 
      K05302 6839 SUV39H1, SUV39H; suppressor of variegation 3-9 homolog 1 (Drosophila) [EC:2.1.1.43]; K05302 histone-lysine N-methyltransferase 
      K05302 79723 SUV39H2; suppressor of variegation 3-9 homolog 2 (Drosophila) [EC:2.1.1.43]; K05302 histone-lysine N-methyltransferase 
      K05302 79813 EHMT1; euchromatic histone-lysine N-methyltransferase 1 [EC:2.1.1.43]; K05302 histone-lysine N-methyltransferase 
      K05302 80854 SETD7; SET domain containing (lysine methyltransferase) 7 [EC:2.1.1.43]; K05302 histone-lysine N-methyltransferase 
      K05302 84444 DOT1L; DOT1-like, histone H3 methyltransferase (S. cerevisiae) [EC:2.1.1.43]; K05302 histone-lysine N-methyltransferase 
      K05302 9869 SETDB1; SET domain, bifurcated 1 [EC:2.1.1.43]; K05302 histone-lysine N-methyltransferase 
      K01423 10279 PRSS16; protease, serine, 16 (thymus) [EC:3.4.-.-] 
      K01423 10987 COPS5; COP9 constitutive photomorphogenic homolog subunit 5 (Arabidopsis) [EC:3.4.-.-] 
      K01423 28972 SPCS1; signal peptidase complex subunit 1 homolog (S. cerevisiae) [EC:3.4.-.-] 
      K01423 55611 OTUB1; OTU domain, ubiquitin aldehyde binding 1 [EC:3.4.-.-] 
      K01423 60559 SPCS3; signal peptidase complex subunit 3 homolog (S. cerevisiae) [EC:3.4.-.-] 
      K01423 78990 OTUB2, C14orf137; OTU domain, ubiquitin aldehyde binding 2 [EC:3.4.-.-] 
      K00474 55217 TMLHE; trimethyllysine hydroxylase, epsilon [EC:1.14.11.8]; K00474 trimethyllysine dioxygenase 
      K00600 6470 SHMT1; serine hydroxymethyltransferase 1 (soluble) [EC:2.1.2.1]; K00600 glycine hydroxymethyltransferase 
      K00600 6472 SHMT2, SHMT; serine hydroxymethyltransferase 2 (mitochondrial) [EC:2.1.2.1]; K00600 glycine hydroxymethyltransferase 
      K00128 217 ALDH2; aldehyde dehydrogenase 2 family (mitochondrial) [EC:1.2.1.3]; K00128 aldehyde dehydrogenase (NAD+) 
      K00128 218 ALDH3A1, ALDH3; aldehyde dehydrogenase 3 family, memberA1 [EC:1.2.1.3 1.2.1.5]; K00128 aldehyde dehydrogenase (NAD+); K00129 aldehyde dehydrogenase (NAD(P)+) 
      K00128 219 ALDH1B1; aldehyde dehydrogenase 1 family, member B1 [EC:1.2.1.3]; K00128 aldehyde dehydrogenase (NAD+) 
      K00128 220 ALDH1A3; aldehyde dehydrogenase 1 family, member A3 [EC:1.2.1.3 1.2.1.5]; K00128 aldehyde dehydrogenase (NAD+); K00129 aldehyde dehydrogenase (NAD(P)+) 
      K00128 223 ALDH9A1; aldehyde dehydrogenase 9 family, member A1 [EC:1.2.1.3 1.2.1.19 1.2.1.47]; K00137 aminobutyraldehyde dehydrogenase; K00128 aldehyde dehydrogenase (NAD+); K00149 4-trimethylammoniobutyraldehyde dehydrogenase 
      K00128 224 ALDH3A2; aldehyde dehydrogenase 3 family, member A2 [EC:1.2.1.3]; K00128 aldehyde dehydrogenase (NAD+) 
      K00128 501 ALDH7A1; aldehyde dehydrogenase 7 family, member A1 [EC:1.2.1.3]; K00128 aldehyde dehydrogenase (NAD+) 
      K00149 223 ALDH9A1; aldehyde dehydrogenase 9 family, member A1 [EC:1.2.1.3 1.2.1.19 1.2.1.47]; K00137 aminobutyraldehyde dehydrogenase; K00128 aldehyde dehydrogenase (NAD+); K00149 4-trimethylammoniobutyraldehyde dehydrogenase 
      K00471 8424 BBOX1, BBOX; butyrobetaine (gamma), 2-oxoglutarate dioxygenase (gamma-butyrobetaine hydroxylase) 1 [EC:1.14.11.1]; K00471 gamma-butyrobetaine dioxygenase 
      K00473 5351 PLOD1, LLH, PLOD; procollagen-lysine 1, 2-oxoglutarate 5-dioxygenase 1 [EC:1.14.11.4]; K00473 procollagen-lysine,2-oxoglutarate 5-dioxygenase 
      K00473 5352 PLOD2; procollagen-lysine, 2-oxoglutarate 5-dioxygenase 2 [EC:1.14.11.4]; K00473 procollagen-lysine,2-oxoglutarate 5-dioxygenase 
      K00473 8985 PLOD3; procollagen-lysine, 2-oxoglutarate 5-dioxygenase 3 [EC:1.14.11.4]; K00473 procollagen-lysine,2-oxoglutarate 5-dioxygenase 

     00330 Arginine and proline metabolism [PATH:hsa00330]

      K00611 5009 OTC; ornithine carbamoyltransferase [EC:2.1.3.3]; K00611 ornithine carbamoyltransferase 
      K01940 445 ASS; argininosuccinate synthetase [EC:6.3.4.5]; K01940 argininosuccinate synthase 
      K01755 435 ASL; argininosuccinate lyase [EC:4.3.2.1]; K01755 argininosuccinate lyase 
      K01476 383 ARG1; arginase, liver [EC:3.5.3.1]; K01476 arginase 
      K01476 384 ARG2; arginase, type II [EC:3.5.3.1]; K01476 arginase 
      K00491 4842 NOS1; nitric oxide synthase 1 (neuronal) [EC:1.14.13.39]; K00491 nitric-oxide synthase 
      K00491 4843 NOS2A, NOS2; nitric oxide synthase 2A (inducible, hepatocytes) [EC:1.14.13.39]; K00491 nitric-oxide synthase 
      K00491 4846 NOS3; nitric oxide synthase 3 (endothelial cell) [EC:1.14.13.39]; K00491 nitric-oxide synthase 
      K00819 4942 OAT; ornithine aminotransferase (gyrate atrophy) [EC:2.6.1.13]; K00819 ornithine--oxo-acid transaminase 
      K00286 29920 PYCR2; pyrroline-5-carboxylate reductase family, member 2 [EC:1.5.1.2]; K00286 pyrroline-5-carboxylate reductase 
      K00286 5831 PYCR1; pyrroline-5-carboxylate reductase 1 [EC:1.5.1.2]; K00286 pyrroline-5-carboxylate reductase 
      K00286 65263 PYCRL; pyrroline-5-carboxylate reductase-like [EC:1.5.1.2]; K00286 pyrroline-5-carboxylate reductase 
      K00472 283208 P4HA3; procollagen-proline, 2-oxoglutarate 4-dioxygenase (proline 4-hydroxylase), alpha polypeptide III [EC:1.14.11.2]; K00472 prolyl 4-hydroxylase 
      K00472 5033 P4HA1; procollagen-proline, 2-oxoglutarate 4-dioxygenase (proline 4-hydroxylase), alpha polypeptide I [EC:1.14.11.2]; K00472 prolyl 4-hydroxylase 
      K00472 8974 P4HA2; procollagen-proline, 2-oxoglutarate 4-dioxygenase (proline 4-hydroxylase), alpha polypeptide II [EC:1.14.11.2]; K00472 prolyl 4-hydroxylase 
      K00294 8659 ALDH4A1; aldehyde dehydrogenase 4 family, member A1 [EC:1.5.1.12]; K00294 1-pyrroline-5-carboxylate dehydrogenase 
      K00813 2805 GOT1; glutamic-oxaloacetic transaminase 1, soluble (aspartate aminotransferase 1) [EC:2.6.1.1]; K00813 aspartate aminotransferase 
      K00813 2806 GOT2; glutamic-oxaloacetic transaminase 2, mitochondrial (aspartate aminotransferase 2) [EC:2.6.1.1]; K00813 aspartate aminotransferase 
      K01881 2058 EPRS, QPRS, QARS; glutamyl-prolyl-tRNA synthetase [EC:6.1.1.15 6.1.1.17]; K01881 prolyl-tRNA synthetase; K01885 glutamyl-tRNA synthetase 
      K01881 25973 PARS2; prolyl-tRNA synthetase (mitochondrial)(putative) [EC:6.1.1.15]; K01881 prolyl-tRNA synthetase 
      K00273 1610 DAO; D-amino-acid oxidase [EC:1.4.3.3]; K00273 D-amino-acid oxidase 
      K01259 51056 LAP3, PEPS; leucine aminopeptidase 3 [EC:3.4.11.1 3.4.11.5]; K01255 leucyl aminopeptidase; K01259 proline iminopeptidase 
      K01948 1373 CPS1; carbamoyl-phosphate synthetase 1, mitochondrial [EC:6.3.4.16]; K01948 carbamoyl-phosphate synthase (ammonia) 
      K00261 2746 GLUD1, GLUD; glutamate dehydrogenase 1 [EC:1.4.1.3]; K00261 glutamate dehydrogenase (NAD(P)+) 
      K00261 2747 GLUD2, GLUDP1; glutamate dehydrogenase 2 [EC:1.4.1.3]; K00261 glutamate dehydrogenase (NAD(P)+) 
      K01887 5917 RARS; arginyl-tRNA synthetase [EC:6.1.1.19]; K01887 arginyl-tRNA synthetase 
      K00613 2628 GATM; glycine amidinotransferase (L-arginine:glycine amidinotransferase) [EC:2.1.4.1]; K00613 glycine amidinotransferase 
      K00542 2593 GAMT; guanidinoacetate N-methyltransferase [EC:2.1.1.2]; K00542 guanidinoacetate N-methyltransferase 
      K00933 1152 CKB; creatine kinase, brain [EC:2.7.3.2]; K00933 creatine kinase 
      K00933 1158 CKM; creatine kinase, muscle [EC:2.7.3.2]; K00933 creatine kinase 
      K00933 1159 CKMT1B, CKMT, CKMT1; creatine kinase, mitochondrial 1B [EC:2.7.3.2]; K00933 creatine kinase 
      K00933 1160 CKMT2; creatine kinase, mitochondrial 2 (sarcomeric) [EC:2.7.3.2]; K00933 creatine kinase 
      K00933 548596 CKMT1A, CKMT1; creatine kinase, mitochondrial 1A [EC:2.7.3.2]; K00933 creatine kinase 
      K01583 113451 ADC; arginine decarboxylase [EC:4.1.1.19]; K01583 arginine decarboxylase 
      K01480 79814 AGMAT; agmatine ureohydrolase (agmatinase) [EC:3.5.3.11]; K01480 agmatinase 
      K00797 6723 SRM, SRML1; spermidine synthase [EC:2.5.1.16]; K00797 spermidine synthase 
      K01611 262 AMD1; adenosylmethionine decarboxylase 1 [EC:4.1.1.50]; K01611 S-adenosylmethionine decarboxylase 
      K00802 6611 SMS; spermine synthase [EC:2.5.1.22]; K00802 spermine synthase 
      K00280 4016 LOXL1; lysyl oxidase-like 1 [EC:1.4.3.-] 
      K00280 4017 LOXL2; lysyl oxidase-like 2 [EC:1.4.3.-] 
      K00280 84171 LOXL4; lysyl oxidase-like 4 [EC:1.4.3.-] 
      K00280 84695 LOXL3; lysyl oxidase-like 3 [EC:1.4.3.-] 
      K01581 4953 ODC1; ornithine decarboxylase 1 [EC:4.1.1.17]; K01581 ornithine decarboxylase 
      K00276 26 ABP1; amiloride binding protein 1 (amine oxidase (copper-containing)) [EC:1.4.3.6]; K00276 copper amine oxidase 
      K00276 314 AOC2; amine oxidase, copper containing 2 (retina-specific) [EC:1.4.3.6]; K00276 copper amine oxidase 
      K00276 8639 AOC3; amine oxidase, copper containing 3 (vascular adhesion protein 1) [EC:1.4.3.6]; K00276 copper amine oxidase 
      K00128 217 ALDH2; aldehyde dehydrogenase 2 family (mitochondrial) [EC:1.2.1.3]; K00128 aldehyde dehydrogenase (NAD+) 
      K00128 218 ALDH3A1, ALDH3; aldehyde dehydrogenase 3 family, memberA1 [EC:1.2.1.3 1.2.1.5]; K00128 aldehyde dehydrogenase (NAD+); K00129 aldehyde dehydrogenase (NAD(P)+) 
      K00128 219 ALDH1B1; aldehyde dehydrogenase 1 family, member B1 [EC:1.2.1.3]; K00128 aldehyde dehydrogenase (NAD+) 
      K00128 220 ALDH1A3; aldehyde dehydrogenase 1 family, member A3 [EC:1.2.1.3 1.2.1.5]; K00128 aldehyde dehydrogenase (NAD+); K00129 aldehyde dehydrogenase (NAD(P)+) 
      K00128 223 ALDH9A1; aldehyde dehydrogenase 9 family, member A1 [EC:1.2.1.3 1.2.1.19 1.2.1.47]; K00137 aminobutyraldehyde dehydrogenase; K00128 aldehyde dehydrogenase (NAD+); K00149 4-trimethylammoniobutyraldehyde dehydrogenase 
      K00128 224 ALDH3A2; aldehyde dehydrogenase 3 family, member A2 [EC:1.2.1.3]; K00128 aldehyde dehydrogenase (NAD+) 
      K00128 501 ALDH7A1; aldehyde dehydrogenase 7 family, member A1 [EC:1.2.1.3]; K00128 aldehyde dehydrogenase (NAD+) 
      K00137 223 ALDH9A1; aldehyde dehydrogenase 9 family, member A1 [EC:1.2.1.3 1.2.1.19 1.2.1.47]; K00137 aminobutyraldehyde dehydrogenase; K00128 aldehyde dehydrogenase (NAD+); K00149 4-trimethylammoniobutyraldehyde dehydrogenase 
      K00657 112483 SAT2; spermidine/spermine N1-acetyltransferase 2 [EC:2.3.1.57]; K00657 diamine N-acetyltransferase 
      K00657 6303 SAT; spermidine/spermine N1-acetyltransferase [EC:2.3.1.57]; K00657 diamine N-acetyltransferase 
      K00274 4128 MAOA; monoamine oxidase A [EC:1.4.3.4]; K00274 monoamine oxidase 
      K00274 4129 MAOB; monoamine oxidase B [EC:1.4.3.4]; K00274 monoamine oxidase 

     00340 Histidine metabolism [PATH:hsa00340]

      K00765 5631 PRPS1; phosphoribosyl pyrophosphate synthetase 1 [EC:2.7.6.1 2.4.2.17]; K00765 ATP phosphoribosyltransferase; K00948 ribose-phosphate pyrophosphokinase 
      K00765 5634 PRPS2; phosphoribosyl pyrophosphate synthetase 2 [EC:2.7.6.1 2.4.2.17]; K00765 ATP phosphoribosyltransferase; K00948 ribose-phosphate pyrophosphokinase 
      K01745 3034 HAL; histidine ammonia-lyase [EC:4.3.1.3]; K01745 histidine ammonia-lyase 
      K01712 131669 UROC1; urocanase domain containing 1 [EC:4.2.1.49]; K01712 urocanate hydratase 
      K00603 10841 FTCD; formiminotransferase cyclodeaminase [EC:2.1.2.5 4.3.1.4]; K00603 glutamate formiminotransferase; K01746 formiminotetrahydrofolate cyclodeaminase 
      K01590 3067 HDC; histidine decarboxylase [EC:4.1.1.22]; K01590 histidine decarboxylase 
      K01593 1644 DDC; dopa decarboxylase (aromatic L-amino acid decarboxylase) [EC:4.1.1.28]; K01593 aromatic-L-amino-acid decarboxylase 
      K00276 26 ABP1; amiloride binding protein 1 (amine oxidase (copper-containing)) [EC:1.4.3.6]; K00276 copper amine oxidase 
      K00276 314 AOC2; amine oxidase, copper containing 2 (retina-specific) [EC:1.4.3.6]; K00276 copper amine oxidase 
      K00276 8639 AOC3; amine oxidase, copper containing 3 (vascular adhesion protein 1) [EC:1.4.3.6]; K00276 copper amine oxidase 
      K00128 217 ALDH2; aldehyde dehydrogenase 2 family (mitochondrial) [EC:1.2.1.3]; K00128 aldehyde dehydrogenase (NAD+) 
      K00128 218 ALDH3A1, ALDH3; aldehyde dehydrogenase 3 family, memberA1 [EC:1.2.1.3 1.2.1.5]; K00128 aldehyde dehydrogenase (NAD+); K00129 aldehyde dehydrogenase (NAD(P)+) 
      K00128 219 ALDH1B1; aldehyde dehydrogenase 1 family, member B1 [EC:1.2.1.3]; K00128 aldehyde dehydrogenase (NAD+) 
      K00128 220 ALDH1A3; aldehyde dehydrogenase 1 family, member A3 [EC:1.2.1.3 1.2.1.5]; K00128 aldehyde dehydrogenase (NAD+); K00129 aldehyde dehydrogenase (NAD(P)+) 
      K00128 223 ALDH9A1; aldehyde dehydrogenase 9 family, member A1 [EC:1.2.1.3 1.2.1.19 1.2.1.47]; K00137 aminobutyraldehyde dehydrogenase; K00128 aldehyde dehydrogenase (NAD+); K00149 4-trimethylammoniobutyraldehyde dehydrogenase 
      K00128 224 ALDH3A2; aldehyde dehydrogenase 3 family, member A2 [EC:1.2.1.3]; K00128 aldehyde dehydrogenase (NAD+) 
      K00128 501 ALDH7A1; aldehyde dehydrogenase 7 family, member A1 [EC:1.2.1.3]; K00128 aldehyde dehydrogenase (NAD+) 
      K01437 443 ASPA; aspartoacylase (Canavan disease) [EC:3.5.1.15]; K01437 aspartoacylase 
      K01437 91703 ACY3; aspartoacylase (aminocyclase) 3 [EC:3.5.1.15]; K01437 aspartoacylase 
      K00546 3176 HNMT; histamine N-methyltransferase [EC:2.1.1.8]; K00546 histamine N-methyltransferase 
      K00274 4128 MAOA; monoamine oxidase A [EC:1.4.3.4]; K00274 monoamine oxidase 
      K00274 4129 MAOB; monoamine oxidase B [EC:1.4.3.4]; K00274 monoamine oxidase 
      K00129 218 ALDH3A1, ALDH3; aldehyde dehydrogenase 3 family, memberA1 [EC:1.2.1.3 1.2.1.5]; K00128 aldehyde dehydrogenase (NAD+); K00129 aldehyde dehydrogenase (NAD(P)+) 
      K00129 220 ALDH1A3; aldehyde dehydrogenase 1 family, member A3 [EC:1.2.1.3 1.2.1.5]; K00128 aldehyde dehydrogenase (NAD+); K00129 aldehyde dehydrogenase (NAD(P)+) 
      K00129 221 ALDH3B1; aldehyde dehydrogenase 3 family, member B1 [EC:1.2.1.5]; K00129 aldehyde dehydrogenase (NAD(P)+) 
      K00129 222 ALDH3B2; aldehyde dehydrogenase 3 family, member B2 [EC:1.2.1.5]; K00129 aldehyde dehydrogenase (NAD(P)+) 
      K05604 84735 CNDP1; carnosine dipeptidase 1 (metallopeptidase M20 family) [EC:3.4.13.20]; K05604 beta-Ala-His dipeptidase 
      K00599 10196 PRMT3, HRMT1L3; protein arginine methyltransferase 3 [EC:2.1.1.-] 
      K00599 10419 PRMT5; protein arginine methyltransferase 5 [EC:2.1.1.-] 
      K00599 10498 CARM1; coactivator-associated arginine methyltransferase 1 [EC:2.1.1.-] 
      K00599 114049 WBSCR22; Williams Beuren syndrome chromosome region 22 [EC:2.1.1.-] 
      K00599 131965 METTL6; methyltransferase like 6 [EC:2.1.1.-] 
      K00599 3275 PRMT2, HRMT1L1; protein arginine methyltransferase 2 [EC:2.1.1.-] 
      K00599 3276 PRMT1; protein arginine methyltransferase 1 [EC:2.1.1.-] 
      K00599 51409 HEMK1; HemK methyltransferase family member 1 [EC:2.1.1.-] 
      K00599 51451 LCMT1; leucine carboxyl methyltransferase 1 [EC:2.1.1.-] 
      K00599 54496 PRMT7; protein arginine methyltransferase 7 [EC:2.1.1.-] 
      K00599 55170 PRMT6, HRMT1L6; protein arginine methyltransferase 6 [EC:2.1.1.-] 
      K00599 55798 METTL2B, METTL2; methyltransferase like 2B [EC:2.1.1.-] 
      K00599 56341 PRMT8, HRMT1L3, HRMT1L4; protein arginine methyltransferase 8 [EC:2.1.1.-] 
      K00599 9836 LCMT2; leucine carboxyl methyltransferase 2 [EC:2.1.1.-] 
      K01891 23438 HARSL; histidyl-tRNA synthetase-like [EC:6.1.1.21]; K01891 histidyl-tRNA synthetase 
      K01892 3035 HARS; histidyl-tRNA synthetase [EC:6.1.1.21]; K01892 histidyl-tRNA synthetase 
      K00680 114799 ESCO1; establishment of cohesion 1 homolog 1 (S. cerevisiae) [EC:2.3.1.-] 
      K00680 157570 ESCO2, RBS; establishment of cohesion 1 homolog 2 (S. cerevisiae) [EC:2.3.1.-] 
      K00680 1629 DBT; dihydrolipoamide branched chain transacylase E2 [EC:2.3.1.-] 
      K00680 23522 MYST4; MYST histone acetyltransferase (monocytic leukemia) 4 [EC:2.3.1.48 2.3.1.-]; K00653 histone acetyltransferase 
      K00680 24142 NAT6; N-acetyltransferase 6 [EC:2.3.1.-] 
      K00680 51100 SH3GLB1; SH3-domain GRB2-like endophilin B1 [EC:2.3.1.-] 
      K00680 51126 NAT5; N-acetyltransferase 5 (ARD1 homolog, S. cerevisiae) [EC:2.3.1.-] 
      K00680 7994 MYST3, ZNF220, RUNXBP2; MYST histone acetyltransferase (monocytic leukemia) 3 [EC:2.3.1.48 2.3.1.-]; K00653 histone acetyltransferase 
      K00680 80339 ADPN, C22orf20; adiponutrin [EC:2.3.1.- 3.1.1.3]; K01046 triacylglycerol lipase 
      K00680 8260 ARD1A; ARD1 homolog A, N-acetyltransferase (S. cerevisiae) [EC:2.3.1.-] 

     00350 Tyrosine metabolism [PATH:hsa00350]

      K00813 2805 GOT1; glutamic-oxaloacetic transaminase 1, soluble (aspartate aminotransferase 1) [EC:2.6.1.1]; K00813 aspartate aminotransferase 
      K00813 2806 GOT2; glutamic-oxaloacetic transaminase 2, mitochondrial (aspartate aminotransferase 2) [EC:2.6.1.1]; K00813 aspartate aminotransferase 
      K00815 6898 TAT; tyrosine aminotransferase [EC:2.6.1.5]; K00815 tyrosine aminotransferase 
      K00457 3242 HPD; 4-hydroxyphenylpyruvate dioxygenase [EC:1.13.11.27]; K00457 4-hydroxyphenylpyruvate dioxygenase 
      K00451 3081 HGD; homogentisate 1,2-dioxygenase (homogentisate oxidase) [EC:1.13.11.5]; K00451 homogentisate 1,2-dioxygenase 
      K01800 2954 GSTZ1; glutathione transferase zeta 1 (maleylacetoacetate isomerase) [EC:5.2.1.2 2.5.1.18]; K00799 glutathione S-transferase; K01800 maleylacetoacetate isomerase 
      K01555 2184 FAH; fumarylacetoacetate hydrolase (fumarylacetoacetase) [EC:3.7.1.2]; K01555 fumarylacetoacetase 
      K00505 7299 TYR; tyrosinase (oculocutaneous albinism IA) [EC:1.14.18.1]; K00505 tyrosinase 
      K00501 7054 TH; tyrosine hydroxylase [EC:1.14.16.2]; K00501 tyrosine 3-monooxygenase 
      K01827 1638 DCT; dopachrome tautomerase (dopachrome delta-isomerase, tyrosine-related protein 2) [EC:5.3.3.12]; K01827 dopachrome tautomerase 
      K00506 7306 TYRP1; tyrosinase-related protein 1 [EC:1.14.18.-]; K00506 tyrosinase-related protein 1 
      K01593 1644 DDC; dopa decarboxylase (aromatic L-amino acid decarboxylase) [EC:4.1.1.28]; K01593 aromatic-L-amino-acid decarboxylase 
      K00503 1621 DBH; dopamine beta-hydroxylase (dopamine beta-monooxygenase) [EC:1.14.17.1]; K00503 dopamine beta-monooxygenase 
      K00553 5409 PNMT; phenylethanolamine N-methyltransferase [EC:2.1.1.28]; K00553 phenylethanolamine N-methyltransferase 
      K00545 1312 COMT; catechol-O-methyltransferase [EC:2.1.1.6]; K00545 catechol O-methyltransferase 
      K00274 4128 MAOA; monoamine oxidase A [EC:1.4.3.4]; K00274 monoamine oxidase 
      K00274 4129 MAOB; monoamine oxidase B [EC:1.4.3.4]; K00274 monoamine oxidase 
      K00276 26 ABP1; amiloride binding protein 1 (amine oxidase (copper-containing)) [EC:1.4.3.6]; K00276 copper amine oxidase 
      K00276 314 AOC2; amine oxidase, copper containing 2 (retina-specific) [EC:1.4.3.6]; K00276 copper amine oxidase 
      K00276 8639 AOC3; amine oxidase, copper containing 3 (vascular adhesion protein 1) [EC:1.4.3.6]; K00276 copper amine oxidase 
      K00129 218 ALDH3A1, ALDH3; aldehyde dehydrogenase 3 family, memberA1 [EC:1.2.1.3 1.2.1.5]; K00128 aldehyde dehydrogenase (NAD+); K00129 aldehyde dehydrogenase (NAD(P)+) 
      K00129 220 ALDH1A3; aldehyde dehydrogenase 1 family, member A3 [EC:1.2.1.3 1.2.1.5]; K00128 aldehyde dehydrogenase (NAD+); K00129 aldehyde dehydrogenase (NAD(P)+) 
      K00129 221 ALDH3B1; aldehyde dehydrogenase 3 family, member B1 [EC:1.2.1.5]; K00129 aldehyde dehydrogenase (NAD(P)+) 
      K00129 222 ALDH3B2; aldehyde dehydrogenase 3 family, member B2 [EC:1.2.1.5]; K00129 aldehyde dehydrogenase (NAD(P)+) 
      K00001 124 ADH1A, ADH1; alcohol dehydrogenase 1A (class I), alpha polypeptide [EC:1.1.1.1]; K00001 alcohol dehydrogenase 
      K00001 125 ADH1B, ADH2; alcohol dehydrogenase IB (class I), beta polypeptide [EC:1.1.1.1]; K00001 alcohol dehydrogenase 
      K00001 126 ADH1C, ADH3; alcohol dehydrogenase 1C (class I), gamma polypeptide [EC:1.1.1.1]; K00001 alcohol dehydrogenase 
      K00001 127 ADH4; alcohol dehydrogenase 4 (class II), pi polypeptide [EC:1.1.1.1]; K00001 alcohol dehydrogenase 
      K00001 128 ADH5, FDH; alcohol dehydrogenase 5 (class III), chi polypeptide [EC:1.1.1.1 1.1.1.284]; K00001 alcohol dehydrogenase; K00121 S-(hydroxymethyl)glutathione dehydrogenase 
      K00001 130 ADH6; alcohol dehydrogenase 6 (class V) [EC:1.1.1.1]; K00001 alcohol dehydrogenase 
      K00001 131 ADH7; alcohol dehydrogenase 7 (class IV), mu or sigma polypeptide [EC:1.1.1.1]; K00001 alcohol dehydrogenase 
      K00001 137872 ADHFE1; alcohol dehydrogenase, iron containing, 1 [EC:1.1.1.1]; K00001 alcohol dehydrogenase 
      K01828 1891 ECH1; enoyl Coenzyme A hydratase 1, peroxisomal [EC:5.3.3.-] 
      K00431 7173 TPO; thyroid peroxidase [EC:1.11.1.7 1.11.1.8]; K00430 peroxidase; K00431 thyroid peroxidase 
      K00599 10196 PRMT3, HRMT1L3; protein arginine methyltransferase 3 [EC:2.1.1.-] 
      K00599 10419 PRMT5; protein arginine methyltransferase 5 [EC:2.1.1.-] 
      K00599 10498 CARM1; coactivator-associated arginine methyltransferase 1 [EC:2.1.1.-] 
      K00599 114049 WBSCR22; Williams Beuren syndrome chromosome region 22 [EC:2.1.1.-] 
      K00599 131965 METTL6; methyltransferase like 6 [EC:2.1.1.-] 
      K00599 3275 PRMT2, HRMT1L1; protein arginine methyltransferase 2 [EC:2.1.1.-] 
      K00599 3276 PRMT1; protein arginine methyltransferase 1 [EC:2.1.1.-] 
      K00599 51409 HEMK1; HemK methyltransferase family member 1 [EC:2.1.1.-] 
      K00599 51451 LCMT1; leucine carboxyl methyltransferase 1 [EC:2.1.1.-] 
      K00599 54496 PRMT7; protein arginine methyltransferase 7 [EC:2.1.1.-] 
      K00599 55170 PRMT6, HRMT1L6; protein arginine methyltransferase 6 [EC:2.1.1.-] 
      K00599 55798 METTL2B, METTL2; methyltransferase like 2B [EC:2.1.1.-] 
      K00599 56341 PRMT8, HRMT1L3, HRMT1L4; protein arginine methyltransferase 8 [EC:2.1.1.-] 
      K00599 9836 LCMT2; leucine carboxyl methyltransferase 2 [EC:2.1.1.-] 
      K00157 316 AOX1; aldehyde oxidase 1 [EC:1.2.3.1]; K00157 aldehyde oxidase 
      K07253 4282 MIF; macrophage migration inhibitory factor (glycosylation-inhibiting factor) [EC:5.3.2.1]; K07253 phenylpyruvate tautomerase 
      K00680 114799 ESCO1; establishment of cohesion 1 homolog 1 (S. cerevisiae) [EC:2.3.1.-] 
      K00680 157570 ESCO2, RBS; establishment of cohesion 1 homolog 2 (S. cerevisiae) [EC:2.3.1.-] 
      K00680 1629 DBT; dihydrolipoamide branched chain transacylase E2 [EC:2.3.1.-] 
      K00680 23522 MYST4; MYST histone acetyltransferase (monocytic leukemia) 4 [EC:2.3.1.48 2.3.1.-]; K00653 histone acetyltransferase 
      K00680 24142 NAT6; N-acetyltransferase 6 [EC:2.3.1.-] 
      K00680 51100 SH3GLB1; SH3-domain GRB2-like endophilin B1 [EC:2.3.1.-] 
      K00680 51126 NAT5; N-acetyltransferase 5 (ARD1 homolog, S. cerevisiae) [EC:2.3.1.-] 
      K00680 7994 MYST3, ZNF220, RUNXBP2; MYST histone acetyltransferase (monocytic leukemia) 3 [EC:2.3.1.48 2.3.1.-]; K00653 histone acetyltransferase 
      K00680 80339 ADPN, C22orf20; adiponutrin [EC:2.3.1.- 3.1.1.3]; K01046 triacylglycerol lipase 
      K00680 8260 ARD1A; ARD1 homolog A, N-acetyltransferase (S. cerevisiae) [EC:2.3.1.-] 

     00360 Phenylalanine metabolism [PATH:hsa00360]

      K00276 26 ABP1; amiloride binding protein 1 (amine oxidase (copper-containing)) [EC:1.4.3.6]; K00276 copper amine oxidase 
      K00276 314 AOC2; amine oxidase, copper containing 2 (retina-specific) [EC:1.4.3.6]; K00276 copper amine oxidase 
      K00276 8639 AOC3; amine oxidase, copper containing 3 (vascular adhesion protein 1) [EC:1.4.3.6]; K00276 copper amine oxidase 
      K00813 2805 GOT1; glutamic-oxaloacetic transaminase 1, soluble (aspartate aminotransferase 1) [EC:2.6.1.1]; K00813 aspartate aminotransferase 
      K00813 2806 GOT2; glutamic-oxaloacetic transaminase 2, mitochondrial (aspartate aminotransferase 2) [EC:2.6.1.1]; K00813 aspartate aminotransferase 
      K00815 6898 TAT; tyrosine aminotransferase [EC:2.6.1.5]; K00815 tyrosine aminotransferase 
      K00457 3242 HPD; 4-hydroxyphenylpyruvate dioxygenase [EC:1.13.11.27]; K00457 4-hydroxyphenylpyruvate dioxygenase 
      K01593 1644 DDC; dopa decarboxylase (aromatic L-amino acid decarboxylase) [EC:4.1.1.28]; K01593 aromatic-L-amino-acid decarboxylase 
      K00274 4128 MAOA; monoamine oxidase A [EC:1.4.3.4]; K00274 monoamine oxidase 
      K00274 4129 MAOB; monoamine oxidase B [EC:1.4.3.4]; K00274 monoamine oxidase 
      K00129 218 ALDH3A1, ALDH3; aldehyde dehydrogenase 3 family, memberA1 [EC:1.2.1.3 1.2.1.5]; K00128 aldehyde dehydrogenase (NAD+); K00129 aldehyde dehydrogenase (NAD(P)+) 
      K00129 220 ALDH1A3; aldehyde dehydrogenase 1 family, member A3 [EC:1.2.1.3 1.2.1.5]; K00128 aldehyde dehydrogenase (NAD+); K00129 aldehyde dehydrogenase (NAD(P)+) 
      K00129 221 ALDH3B1; aldehyde dehydrogenase 3 family, member B1 [EC:1.2.1.5]; K00129 aldehyde dehydrogenase (NAD(P)+) 
      K00129 222 ALDH3B2; aldehyde dehydrogenase 3 family, member B2 [EC:1.2.1.5]; K00129 aldehyde dehydrogenase (NAD(P)+) 
      K07253 4282 MIF; macrophage migration inhibitory factor (glycosylation-inhibiting factor) [EC:5.3.2.1]; K07253 phenylpyruvate tautomerase 
      K00430 4025 LPO; lactoperoxidase [EC:1.11.1.7]; K00430 peroxidase 
      K00430 4353 MPO; myeloperoxidase [EC:1.11.1.7]; K00430 peroxidase 
      K00430 7173 TPO; thyroid peroxidase [EC:1.11.1.7 1.11.1.8]; K00430 peroxidase; K00431 thyroid peroxidase 
      K00430 8288 EPX; eosinophil peroxidase [EC:1.11.1.7]; K00430 peroxidase 
      K00430 9588 PRDX6; peroxiredoxin 6 [EC:1.11.1.15 3.1.1.- 1.11.1.7]; K03386 peroxiredoxin (alkyl hydroperoxide reductase subunit C); K00430 peroxidase; K01066 esterase / lipase 
      K00680 114799 ESCO1; establishment of cohesion 1 homolog 1 (S. cerevisiae) [EC:2.3.1.-] 
      K00680 157570 ESCO2, RBS; establishment of cohesion 1 homolog 2 (S. cerevisiae) [EC:2.3.1.-] 
      K00680 1629 DBT; dihydrolipoamide branched chain transacylase E2 [EC:2.3.1.-] 
      K00680 23522 MYST4; MYST histone acetyltransferase (monocytic leukemia) 4 [EC:2.3.1.48 2.3.1.-]; K00653 histone acetyltransferase 
      K00680 24142 NAT6; N-acetyltransferase 6 [EC:2.3.1.-] 
      K00680 51100 SH3GLB1; SH3-domain GRB2-like endophilin B1 [EC:2.3.1.-] 
      K00680 51126 NAT5; N-acetyltransferase 5 (ARD1 homolog, S. cerevisiae) [EC:2.3.1.-] 
      K00680 7994 MYST3, ZNF220, RUNXBP2; MYST histone acetyltransferase (monocytic leukemia) 3 [EC:2.3.1.48 2.3.1.-]; K00653 histone acetyltransferase 
      K00680 80339 ADPN, C22orf20; adiponutrin [EC:2.3.1.- 3.1.1.3]; K01046 triacylglycerol lipase 
      K00680 8260 ARD1A; ARD1 homolog A, N-acetyltransferase (S. cerevisiae) [EC:2.3.1.-] 

     00380 Tryptophan metabolism [PATH:hsa00380]

      K00453 6999 TDO2; tryptophan 2,3-dioxygenase [EC:1.13.11.11]; K00453 tryptophan 2,3-dioxygenase 
      K01432 125061 AFMID; arylformamidase [EC:3.5.1.9]; K01432 arylformamidase 
      K00486 8564 KMO; kynurenine 3-monooxygenase (kynurenine 3-hydroxylase) [EC:1.14.13.9]; K00486 kynurenine 3-monooxygenase 
      K01556 8942 KYNU; kynureninase (L-kynurenine hydrolase) [EC:3.7.1.3]; K01556 kynureninase 
      K00452 23498 HAAO; 3-hydroxyanthranilate 3,4-dioxygenase [EC:1.13.11.6]; K00452 3-hydroxyanthranilate 3,4-dioxygenase 
      K03392 130013 ACMSD; aminocarboxymuconate semialdehyde decarboxylase [EC:4.1.1.45]; K03392 aminocarboxymuconate-semialdehyde decarboxylase 
      K00164 4967 OGDH; oxoglutarate (alpha-ketoglutarate) dehydrogenase (lipoamide) [EC:1.2.4.2]; K00164 2-oxoglutarate dehydrogenase E1 component 
      K00164 55753 OGDHL; oxoglutarate dehydrogenase-like [EC:1.2.4.2]; K00164 2-oxoglutarate dehydrogenase E1 component 
      K00252 2639 GCDH; glutaryl-Coenzyme A dehydrogenase [EC:1.3.99.7]; K00252 glutaryl-CoA dehydrogenase 
      K07515 3030 HADHA; hydroxyacyl-Coenzyme A dehydrogenase/3-ketoacyl-Coenzyme A thiolase/enoyl-Coenzyme A hydratase (trifunctional protein), alpha subunit [EC:4.2.1.17 1.1.1.211]; K07515 enoyl-CoA hydratase; K07510 long-chain 3-hydroxyacyl-CoA dehydrogenase 
      K07514 1962 EHHADH; enoyl-Coenzyme A, hydratase/3-hydroxyacyl Coenzyme A dehydrogenase [EC:4.2.1.17 1.1.1.35 5.3.3.8]; K07514 enoyl-CoA hydratase; K07516 3-hydroxyacyl-CoA dehydrogenase; K07517 3,2-trans-enoyl-CoA isomerase 
      K07511 1892 ECHS1; enoyl Coenzyme A hydratase, short chain, 1, mitochondrial [EC:4.2.1.17]; K07511 enoyl-CoA hydratase 
      K00022 3028 HADH2; hydroxyacyl-Coenzyme A dehydrogenase, type II [EC:1.1.1.35]; K00022 3-hydroxyacyl-CoA dehydrogenase 
      K00022 3033 HADHSC; L-3-hydroxyacyl-Coenzyme A dehydrogenase, short chain [EC:1.1.1.35]; K00022 3-hydroxyacyl-CoA dehydrogenase 
      K00022 3295 HSD17B4; hydroxysteroid (17-beta) dehydrogenase 4 [EC:1.1.1.35 4.2.1.107]; K00022 3-hydroxyacyl-CoA dehydrogenase; K08078 3a,7a,12a-trihydroxy-5b-cholest-24-enoyl-CoA hydratase 
      K07516 1962 EHHADH; enoyl-Coenzyme A, hydratase/3-hydroxyacyl Coenzyme A dehydrogenase [EC:4.2.1.17 1.1.1.35 5.3.3.8]; K07514 enoyl-CoA hydratase; K07516 3-hydroxyacyl-CoA dehydrogenase; K07517 3,2-trans-enoyl-CoA isomerase 
      K00626 38 ACAT1, ACAT; acetyl-Coenzyme A acetyltransferase 1 (acetoacetyl Coenzyme A thiolase) [EC:2.3.1.9]; K00626 acetyl-CoA C-acetyltransferase 
      K00626 39 ACAT2; acetyl-Coenzyme A acetyltransferase 2 (acetoacetyl Coenzyme A thiolase) [EC:2.3.1.9]; K00626 acetyl-CoA C-acetyltransferase 
      K00816 51166 AADAT; aminoadipate aminotransferase [EC:2.6.1.7 2.6.1.39]; K00825 2-aminoadipate transaminase; K00816 kynurenine-oxoglutarate transaminase 
      K00224 1718 DHCR24; 24-dehydrocholesterol reductase [EC:1.3.1.-] 
      K00465 59344 ALOXE3; arachidonate lipoxygenase 3 [EC:1.13.11.-] 
      K00502 121278 TPH2; tryptophan hydroxylase 2 [EC:1.14.16.4]; K00502 tryptophan 5-monooxygenase 
      K00502 7166 TPH1, TPRH, TPH; tryptophan hydroxylase 1 (tryptophan 5-monooxygenase) [EC:1.14.16.4]; K00502 tryptophan 5-monooxygenase 
      K01593 1644 DDC; dopa decarboxylase (aromatic L-amino acid decarboxylase) [EC:4.1.1.28]; K01593 aromatic-L-amino-acid decarboxylase 
      K00274 4128 MAOA; monoamine oxidase A [EC:1.4.3.4]; K00274 monoamine oxidase 
      K00274 4129 MAOB; monoamine oxidase B [EC:1.4.3.4]; K00274 monoamine oxidase 
      K00128 217 ALDH2; aldehyde dehydrogenase 2 family (mitochondrial) [EC:1.2.1.3]; K00128 aldehyde dehydrogenase (NAD+) 
      K00128 218 ALDH3A1, ALDH3; aldehyde dehydrogenase 3 family, memberA1 [EC:1.2.1.3 1.2.1.5]; K00128 aldehyde dehydrogenase (NAD+); K00129 aldehyde dehydrogenase (NAD(P)+) 
      K00128 219 ALDH1B1; aldehyde dehydrogenase 1 family, member B1 [EC:1.2.1.3]; K00128 aldehyde dehydrogenase (NAD+) 
      K00128 220 ALDH1A3; aldehyde dehydrogenase 1 family, member A3 [EC:1.2.1.3 1.2.1.5]; K00128 aldehyde dehydrogenase (NAD+); K00129 aldehyde dehydrogenase (NAD(P)+) 
      K00128 223 ALDH9A1; aldehyde dehydrogenase 9 family, member A1 [EC:1.2.1.3 1.2.1.19 1.2.1.47]; K00137 aminobutyraldehyde dehydrogenase; K00128 aldehyde dehydrogenase (NAD+); K00149 4-trimethylammoniobutyraldehyde dehydrogenase 
      K00128 224 ALDH3A2; aldehyde dehydrogenase 3 family, member A2 [EC:1.2.1.3]; K00128 aldehyde dehydrogenase (NAD+) 
      K00128 501 ALDH7A1; aldehyde dehydrogenase 7 family, member A1 [EC:1.2.1.3]; K00128 aldehyde dehydrogenase (NAD+) 
      K00157 316 AOX1; aldehyde oxidase 1 [EC:1.2.3.1]; K00157 aldehyde oxidase 
      K00543 438 ASMT; acetylserotonin O-methyltransferase [EC:2.1.1.4]; K00543 acetylserotonin N-methyltransferase 
      K01932 255488 IBRDC2; IBR domain containing 2 [EC:6.3.2.-] 
      K01932 267 AMFR; autocrine motility factor receptor [EC:6.3.2.-] 
      K01932 29116 MYLIP; myosin regulatory light chain interacting protein [EC:6.3.2.-] 
      K01932 29128 UHRF1; ubiquitin-like, containing PHD and RING finger domains, 1 [EC:6.3.2.-] 
      K01932 4281 MID1; midline 1 (Opitz/BBB syndrome) [EC:6.3.2.-] 
      K01932 4799 NFX1; nuclear transcription factor, X-box binding 1 [EC:6.3.2.-] 
      K01932 4850 CNOT4; CCR4-NOT transcription complex, subunit 4 [EC:6.3.2.-] 
      K01932 55120 FANCL, PHF9; Fanconi anemia, complementation group L [EC:6.3.2.-] 
      K01932 55743 CHFR; checkpoint with forkhead and ring finger domains [EC:6.3.2.-] 
      K01932 57534 MIB1; mindbomb homolog 1 (Drosophila) [EC:6.3.2.-] 
      K01932 57820 CCNB1IP1, C14orf18; cyclin B1 interacting protein 1 [EC:6.3.2.-] 
      K01932 64219 PJA1; praja 1 [EC:6.3.2.-] 
      K01932 64320 RNF25; ring finger protein 25 [EC:6.3.2.-] 
      K01932 6478 SIAH2; seven in absentia homolog 2 (Drosophila) [EC:6.3.2.-] 
      K01932 7337 UBE3A; ubiquitin protein ligase E3A (human papilloma virus E6-associated protein, Angelman syndrome) [EC:6.3.2.-] 
      K01932 81559 TRIM11; tripartite motif-containing 11 [EC:6.3.2.-] 
      K01932 8315 BRAP; BRCA1 associated protein [EC:6.3.2.-] 
      K01932 84231 TRAF7, RFWD1; TNF receptor-associated factor 7 [EC:6.3.2.-] 
      K01932 84708 LNX1; ligand of numb-protein X 1 [EC:6.3.2.-] 
      K01932 85363 TRIM5; tripartite motif-containing 5 [EC:6.3.2.-] 
      K01932 90678 LRSAM1; leucine rich repeat and sterile alpha motif containing 1 [EC:6.3.2.-] 
      K01932 9666 DZIP3; zinc finger DAZ interacting protein 3 [EC:6.3.2.-] 
      K01932 9690 UBE3C; ubiquitin protein ligase E3C [EC:6.3.2.-] 
      K00669 15 AANAT; arylalkylamine N-acetyltransferase [EC:2.3.1.87]; K00669 arylalkylamine N-acetyltransferase 
      K00493 11283 CYP4F8; cytochrome P450, family 4, subfamily F, polypeptide 8 [EC:1.14.14.1]; K00493 unspecific monooxygenase 
      K00493 57834 CYP4F11; cytochrome P450, family 4, subfamily F, polypeptide 11 [EC:1.14.14.1]; K00493 unspecific monooxygenase 
      K00493 66002 CYP4F12; cytochrome P450, family 4, subfamily F, polypeptide 12 [EC:1.14.14.1]; K00493 unspecific monooxygenase 
      K07408 1543 CYP1A1, CYP1; cytochrome P450, family 1, subfamily A, polypeptide 1 [EC:1.14.14.1]; K07408 cytochrome P450, family 1, subfamily A, polypeptide 1 
      K07409 1544 CYP1A2; cytochrome P450, family 1, subfamily A, polypeptide 2 [EC:1.14.14.1]; K07409 cytochrome P450, family 1, subfamily A, polypeptide 2 
      K07410 1545 CYP1B1, GLC3A; cytochrome P450, family 1, subfamily B, polypeptide 1 [EC:1.14.14.1]; K07410 cytochrome P450, family 1, subfamily B, polypeptide 1 
      K00463 3620 INDO, IDO; indoleamine-pyrrole 2,3 dioxygenase [EC:1.13.11.42]; K00463 indoleamine-pyrrole 2,3-dioxygenase 
      K00599 10196 PRMT3, HRMT1L3; protein arginine methyltransferase 3 [EC:2.1.1.-] 
      K00599 10419 PRMT5; protein arginine methyltransferase 5 [EC:2.1.1.-] 
      K00599 10498 CARM1; coactivator-associated arginine methyltransferase 1 [EC:2.1.1.-] 
      K00599 114049 WBSCR22; Williams Beuren syndrome chromosome region 22 [EC:2.1.1.-] 
      K00599 131965 METTL6; methyltransferase like 6 [EC:2.1.1.-] 
      K00599 3275 PRMT2, HRMT1L1; protein arginine methyltransferase 2 [EC:2.1.1.-] 
      K00599 3276 PRMT1; protein arginine methyltransferase 1 [EC:2.1.1.-] 
      K00599 51409 HEMK1; HemK methyltransferase family member 1 [EC:2.1.1.-] 
      K00599 51451 LCMT1; leucine carboxyl methyltransferase 1 [EC:2.1.1.-] 
      K00599 54496 PRMT7; protein arginine methyltransferase 7 [EC:2.1.1.-] 
      K00599 55170 PRMT6, HRMT1L6; protein arginine methyltransferase 6 [EC:2.1.1.-] 
      K00599 55798 METTL2B, METTL2; methyltransferase like 2B [EC:2.1.1.-] 
      K00599 56341 PRMT8, HRMT1L3, HRMT1L4; protein arginine methyltransferase 8 [EC:2.1.1.-] 
      K00599 9836 LCMT2; leucine carboxyl methyltransferase 2 [EC:2.1.1.-] 
      K00562 11185 INMT; indolethylamine N-methyltransferase [EC:2.1.1.49]; K00562 amine N-methyltransferase 
      K01867 10352 WARS2; tryptophanyl tRNA synthetase 2 (mitochondrial) [EC:6.1.1.2]; K01867 tryptophanyl-tRNA synthetase 
      K01867 7453 WARS, IFI53; tryptophanyl-tRNA synthetase [EC:6.1.1.2]; K01867 tryptophanyl-tRNA synthetase 
      K00276 26 ABP1; amiloride binding protein 1 (amine oxidase (copper-containing)) [EC:1.4.3.6]; K00276 copper amine oxidase 
      K00276 314 AOC2; amine oxidase, copper containing 2 (retina-specific) [EC:1.4.3.6]; K00276 copper amine oxidase 
      K00276 8639 AOC3; amine oxidase, copper containing 3 (vascular adhesion protein 1) [EC:1.4.3.6]; K00276 copper amine oxidase 
      K03781 847 CAT; catalase [EC:1.11.1.6]; K03781 catalase 

     00400 Phenylalanine, tyrosine and tryptophan biosynthesis [PATH:hsa00400]

      K01689 2023 ENO1; enolase 1, (alpha) [EC:4.2.1.11]; K01689 enolase 
      K01689 2026 ENO2; enolase 2 (gamma, neuronal) [EC:4.2.1.11]; K01689 enolase 
      K01689 2027 ENO3; enolase 3 (beta, muscle) [EC:4.2.1.11]; K01689 enolase 
      K00813 2805 GOT1; glutamic-oxaloacetic transaminase 1, soluble (aspartate aminotransferase 1) [EC:2.6.1.1]; K00813 aspartate aminotransferase 
      K00813 2806 GOT2; glutamic-oxaloacetic transaminase 2, mitochondrial (aspartate aminotransferase 2) [EC:2.6.1.1]; K00813 aspartate aminotransferase 
      K00815 6898 TAT; tyrosine aminotransferase [EC:2.6.1.5]; K00815 tyrosine aminotransferase 
      K00500 5053 PAH; phenylalanine hydroxylase [EC:1.14.16.1]; K00500 phenylalanine-4-hydroxylase 
      K01889 10667 FARS2, FARS1; phenylalanine-tRNA synthetase 2 (mitochondrial) [EC:6.1.1.20]; K01889 phenylalanyl-tRNA synthetase alpha chain 
      K01889 2193 FARSLA; phenylalanine-tRNA synthetase-like, alpha subunit [EC:6.1.1.20]; K01889 phenylalanyl-tRNA synthetase alpha chain 
      K01890 10056 FARSLB; phenylalanine-tRNA synthetase-like, beta subunit [EC:6.1.1.20]; K01890 phenylalanyl-tRNA synthetase beta chain 
      K01866 51067 YARS2; tyrosyl-tRNA synthetase 2 (mitochondrial) [EC:6.1.1.1]; K01866 tyrosyl-tRNA synthetase 
      K01866 8565 YARS; tyrosyl-tRNA synthetase [EC:6.1.1.1]; K01866 tyrosyl-tRNA synthetase 

     00220 Urea cycle and metabolism of amino groups [PATH:hsa00220]

      K00931 5832 ALDH18A1, GSAS, PYCS; aldehyde dehydrogenase 18 family, member A1 [EC:2.7.2.11 1.2.1.41]; K00147 glutamate-5-semialdehyde dehydrogenase; K00931 glutamate 5-kinase 
      K00147 5832 ALDH18A1, GSAS, PYCS; aldehyde dehydrogenase 18 family, member A1 [EC:2.7.2.11 1.2.1.41]; K00147 glutamate-5-semialdehyde dehydrogenase; K00931 glutamate 5-kinase 
      K00618 162417 NAGS; N-acetylglutamate synthase [EC:2.3.1.1]; K00618 amino-acid N-acetyltransferase 
      K01436 95 ACY1; aminoacylase 1 [EC:3.5.1.14]; K01436 aminoacylase 
      K00261 2746 GLUD1, GLUD; glutamate dehydrogenase 1 [EC:1.4.1.3]; K00261 glutamate dehydrogenase (NAD(P)+) 
      K00261 2747 GLUD2, GLUDP1; glutamate dehydrogenase 2 [EC:1.4.1.3]; K00261 glutamate dehydrogenase (NAD(P)+) 
      K01948 1373 CPS1; carbamoyl-phosphate synthetase 1, mitochondrial [EC:6.3.4.16]; K01948 carbamoyl-phosphate synthase (ammonia) 
      K00611 5009 OTC; ornithine carbamoyltransferase [EC:2.1.3.3]; K00611 ornithine carbamoyltransferase 
      K01940 445 ASS; argininosuccinate synthetase [EC:6.3.4.5]; K01940 argininosuccinate synthase 
      K01755 435 ASL; argininosuccinate lyase [EC:4.3.2.1]; K01755 argininosuccinate lyase 
      K01476 383 ARG1; arginase, liver [EC:3.5.3.1]; K01476 arginase 
      K01476 384 ARG2; arginase, type II [EC:3.5.3.1]; K01476 arginase 
      K00819 4942 OAT; ornithine aminotransferase (gyrate atrophy) [EC:2.6.1.13]; K00819 ornithine--oxo-acid transaminase 
      K00286 29920 PYCR2; pyrroline-5-carboxylate reductase family, member 2 [EC:1.5.1.2]; K00286 pyrroline-5-carboxylate reductase 
      K00286 5831 PYCR1; pyrroline-5-carboxylate reductase 1 [EC:1.5.1.2]; K00286 pyrroline-5-carboxylate reductase 
      K00286 65263 PYCRL; pyrroline-5-carboxylate reductase-like [EC:1.5.1.2]; K00286 pyrroline-5-carboxylate reductase 
      K01581 4953 ODC1; ornithine decarboxylase 1 [EC:4.1.1.17]; K01581 ornithine decarboxylase 
      K00797 6723 SRM, SRML1; spermidine synthase [EC:2.5.1.16]; K00797 spermidine synthase 
      K00802 6611 SMS; spermine synthase [EC:2.5.1.22]; K00802 spermine synthase 
      K00613 2628 GATM; glycine amidinotransferase (L-arginine:glycine amidinotransferase) [EC:2.1.4.1]; K00613 glycine amidinotransferase 
      K00542 2593 GAMT; guanidinoacetate N-methyltransferase [EC:2.1.1.2]; K00542 guanidinoacetate N-methyltransferase 
      K00933 1152 CKB; creatine kinase, brain [EC:2.7.3.2]; K00933 creatine kinase 
      K00933 1158 CKM; creatine kinase, muscle [EC:2.7.3.2]; K00933 creatine kinase 
      K00933 1159 CKMT1B, CKMT, CKMT1; creatine kinase, mitochondrial 1B [EC:2.7.3.2]; K00933 creatine kinase 
      K00933 1160 CKMT2; creatine kinase, mitochondrial 2 (sarcomeric) [EC:2.7.3.2]; K00933 creatine kinase 
      K00933 548596 CKMT1A, CKMT1; creatine kinase, mitochondrial 1A [EC:2.7.3.2]; K00933 creatine kinase 
      K00314 1757 SARDH; sarcosine dehydrogenase [EC:1.5.99.1]; K00314 sarcosine dehydrogenase 

   01160 Metabolism of Other Amino Acids

     00410 beta-Alanine metabolism [PATH:hsa00410]

      K01580 2571 GAD1; glutamate decarboxylase 1 (brain, 67kDa) [EC:4.1.1.15]; K01580 glutamate decarboxylase 
      K01580 2572 GAD2; glutamate decarboxylase 2 (pancreatic islets and brain, 65kDa) [EC:4.1.1.15]; K01580 glutamate decarboxylase 
      K05604 84735 CNDP1; carnosine dipeptidase 1 (metallopeptidase M20 family) [EC:3.4.13.20]; K05604 beta-Ala-His dipeptidase 
      K00128 217 ALDH2; aldehyde dehydrogenase 2 family (mitochondrial) [EC:1.2.1.3]; K00128 aldehyde dehydrogenase (NAD+) 
      K00128 218 ALDH3A1, ALDH3; aldehyde dehydrogenase 3 family, memberA1 [EC:1.2.1.3 1.2.1.5]; K00128 aldehyde dehydrogenase (NAD+); K00129 aldehyde dehydrogenase (NAD(P)+) 
      K00128 219 ALDH1B1; aldehyde dehydrogenase 1 family, member B1 [EC:1.2.1.3]; K00128 aldehyde dehydrogenase (NAD+) 
      K00128 220 ALDH1A3; aldehyde dehydrogenase 1 family, member A3 [EC:1.2.1.3 1.2.1.5]; K00128 aldehyde dehydrogenase (NAD+); K00129 aldehyde dehydrogenase (NAD(P)+) 
      K00128 223 ALDH9A1; aldehyde dehydrogenase 9 family, member A1 [EC:1.2.1.3 1.2.1.19 1.2.1.47]; K00137 aminobutyraldehyde dehydrogenase; K00128 aldehyde dehydrogenase (NAD+); K00149 4-trimethylammoniobutyraldehyde dehydrogenase 
      K00128 224 ALDH3A2; aldehyde dehydrogenase 3 family, member A2 [EC:1.2.1.3]; K00128 aldehyde dehydrogenase (NAD+) 
      K00128 501 ALDH7A1; aldehyde dehydrogenase 7 family, member A1 [EC:1.2.1.3]; K00128 aldehyde dehydrogenase (NAD+) 
      K00823 18 ABAT; 4-aminobutyrate aminotransferase [EC:2.6.1.19 2.6.1.22]; K00823 4-aminobutyrate aminotransferase; K07250 (S)-3-amino-2-methylpropionate transaminase 
      K00276 26 ABP1; amiloride binding protein 1 (amine oxidase (copper-containing)) [EC:1.4.3.6]; K00276 copper amine oxidase 
      K00276 314 AOC2; amine oxidase, copper containing 2 (retina-specific) [EC:1.4.3.6]; K00276 copper amine oxidase 
      K00276 8639 AOC3; amine oxidase, copper containing 3 (vascular adhesion protein 1) [EC:1.4.3.6]; K00276 copper amine oxidase 
      K00797 6723 SRM, SRML1; spermidine synthase [EC:2.5.1.16]; K00797 spermidine synthase 
      K00802 6611 SMS; spermine synthase [EC:2.5.1.22]; K00802 spermine synthase 
      K00137 223 ALDH9A1; aldehyde dehydrogenase 9 family, member A1 [EC:1.2.1.3 1.2.1.19 1.2.1.47]; K00137 aminobutyraldehyde dehydrogenase; K00128 aldehyde dehydrogenase (NAD+); K00149 4-trimethylammoniobutyraldehyde dehydrogenase 
      K00207 1806 DPYD; dihydropyrimidine dehydrogenase [EC:1.3.1.2]; K00207 dihydropyrimidine dehydrogenase (NADP+) 
      K01464 1807 DPYS; dihydropyrimidinase [EC:3.5.2.2]; K01464 dihydropyrimidinase 
      K01431 51733 UPB1; ureidopropionase, beta [EC:3.5.1.6]; K01431 beta-ureidopropionase 
      K07515 3030 HADHA; hydroxyacyl-Coenzyme A dehydrogenase/3-ketoacyl-Coenzyme A thiolase/enoyl-Coenzyme A hydratase (trifunctional protein), alpha subunit [EC:4.2.1.17 1.1.1.211]; K07515 enoyl-CoA hydratase; K07510 long-chain 3-hydroxyacyl-CoA dehydrogenase 
      K07514 1962 EHHADH; enoyl-Coenzyme A, hydratase/3-hydroxyacyl Coenzyme A dehydrogenase [EC:4.2.1.17 1.1.1.35 5.3.3.8]; K07514 enoyl-CoA hydratase; K07516 3-hydroxyacyl-CoA dehydrogenase; K07517 3,2-trans-enoyl-CoA isomerase 
      K07511 1892 ECHS1; enoyl Coenzyme A hydratase, short chain, 1, mitochondrial [EC:4.2.1.17]; K07511 enoyl-CoA hydratase 
      K00249 33 ACADL; acyl-Coenzyme A dehydrogenase, long chain [EC:1.3.99.13 1.3.99.3]; K00255 long-chain-acyl-CoA dehydrogenase; K00249 acyl-CoA dehydrogenase 
      K00249 34 ACADM; acyl-Coenzyme A dehydrogenase, C-4 to C-12 straight chain [EC:1.3.99.3]; K00249 acyl-CoA dehydrogenase 
      K00249 80724 ACAD10; acyl-Coenzyme A dehydrogenase family, member 10 [EC:1.3.99.3]; K00249 acyl-CoA dehydrogenase 
      K00249 84129 ACAD11; acyl-Coenzyme A dehydrogenase family, member 11 [EC:1.3.99.3]; K00249 acyl-CoA dehydrogenase 
      K01578 23417 MLYCD; malonyl-CoA decarboxylase [EC:4.1.1.9]; K01578 malonyl-CoA decarboxylase 

     00430 Taurine and hypotaurine metabolism [PATH:hsa00430]

      K00456 1036 CDO1; cysteine dioxygenase, type I [EC:1.13.11.20]; K00456 cysteine dioxygenase 
      K01580 2571 GAD1; glutamate decarboxylase 1 (brain, 67kDa) [EC:4.1.1.15]; K01580 glutamate decarboxylase 
      K01580 2572 GAD2; glutamate decarboxylase 2 (pancreatic islets and brain, 65kDa) [EC:4.1.1.15]; K01580 glutamate decarboxylase 
      K01594 51380 CSAD; cysteine sulfinic acid decarboxylase [EC:4.1.1.29]; K01594 sulfinoalanine decarboxylase 
      K00681 2678 GGT1; gamma-glutamyltransferase 1 [EC:2.3.2.2]; K00681 gamma-glutamyltranspeptidase 
      K00681 2679 GGT2; gamma-glutamyltransferase 2 [EC:2.3.2.2]; K00681 gamma-glutamyltranspeptidase 
      K00681 2686 GGTL3; gamma-glutamyltransferase-like 3 [EC:2.3.2.2]; K00681 gamma-glutamyltranspeptidase 
      K00681 2687 GGTLA1; gamma-glutamyltransferase-like activity 1 [EC:2.3.2.2]; K00681 gamma-glutamyltranspeptidase 
      K00681 91227 GGTL4; gamma-glutamyltransferase-like 4 [EC:2.3.2.2]; K00681 gamma-glutamyltranspeptidase 
      K00659 570 BAAT; bile acid Coenzyme A: amino acid N-acyltransferase (glycine N-choloyltransferase) [EC:2.3.1.65 3.1.2.2]; K00659 glycine N-choloyltransferase; K01068 palmitoyl-CoA hydrolase 

     00440 Aminophosphonate metabolism [PATH:hsa00440]

      K00967 5833 PCYT2; phosphate cytidylyltransferase 2, ethanolamine [EC:2.7.7.14]; K00967 ethanolamine-phosphate cytidylyltransferase 
      K00994 56994 CHPT1; choline phosphotransferase 1 [EC:2.7.8.2]; K00994 diacylglycerol cholinephosphotransferase 
      K00968 5130 PCYT1A; phosphate cytidylyltransferase 1, choline, alpha [EC:2.7.7.15]; K00968 choline-phosphate cytidylyltransferase 
      K00968 9468 PCYT1B; phosphate cytidylyltransferase 1, choline, beta [EC:2.7.7.15]; K00968 choline-phosphate cytidylyltransferase 
      K01005 81490 PTDSS2; phosphatidylserine synthase 2 [EC:2.7.8.-] 
      K01005 9791 PTDSS1; phosphatidylserine synthase 1 [EC:2.7.8.-] 
      K00599 10196 PRMT3, HRMT1L3; protein arginine methyltransferase 3 [EC:2.1.1.-] 
      K00599 10419 PRMT5; protein arginine methyltransferase 5 [EC:2.1.1.-] 
      K00599 10498 CARM1; coactivator-associated arginine methyltransferase 1 [EC:2.1.1.-] 
      K00599 114049 WBSCR22; Williams Beuren syndrome chromosome region 22 [EC:2.1.1.-] 
      K00599 131965 METTL6; methyltransferase like 6 [EC:2.1.1.-] 
      K00599 3275 PRMT2, HRMT1L1; protein arginine methyltransferase 2 [EC:2.1.1.-] 
      K00599 3276 PRMT1; protein arginine methyltransferase 1 [EC:2.1.1.-] 
      K00599 51409 HEMK1; HemK methyltransferase family member 1 [EC:2.1.1.-] 
      K00599 51451 LCMT1; leucine carboxyl methyltransferase 1 [EC:2.1.1.-] 
      K00599 54496 PRMT7; protein arginine methyltransferase 7 [EC:2.1.1.-] 
      K00599 55170 PRMT6, HRMT1L6; protein arginine methyltransferase 6 [EC:2.1.1.-] 
      K00599 55798 METTL2B, METTL2; methyltransferase like 2B [EC:2.1.1.-] 
      K00599 56341 PRMT8, HRMT1L3, HRMT1L4; protein arginine methyltransferase 8 [EC:2.1.1.-] 
      K00599 9836 LCMT2; leucine carboxyl methyltransferase 2 [EC:2.1.1.-] 

     00450 Selenoamino acid metabolism [PATH:hsa00450]

      K00681 2678 GGT1; gamma-glutamyltransferase 1 [EC:2.3.2.2]; K00681 gamma-glutamyltranspeptidase 
      K00681 2679 GGT2; gamma-glutamyltransferase 2 [EC:2.3.2.2]; K00681 gamma-glutamyltranspeptidase 
      K00681 2686 GGTL3; gamma-glutamyltransferase-like 3 [EC:2.3.2.2]; K00681 gamma-glutamyltranspeptidase 
      K00681 2687 GGTLA1; gamma-glutamyltransferase-like activity 1 [EC:2.3.2.2]; K00681 gamma-glutamyltranspeptidase 
      K00681 91227 GGTL4; gamma-glutamyltransferase-like 4 [EC:2.3.2.2]; K00681 gamma-glutamyltranspeptidase 
      K01758 1491 CTH; cystathionase (cystathionine gamma-lyase) [EC:4.4.1.1]; K01758 cystathionine gamma-lyase 
      K01697 875 CBS; cystathionine-beta-synthase [EC:4.2.1.22]; K01697 cystathionine beta-synthase 
      K01251 10768 AHCYL1; S-adenosylhomocysteine hydrolase-like 1 [EC:3.3.1.1]; K01251 adenosylhomocysteinase 
      K01251 191 AHCY; S-adenosylhomocysteine hydrolase [EC:3.3.1.1]; K01251 adenosylhomocysteinase 
      K01251 23382 KIAA0828; KIAA0828 protein [EC:3.3.1.1]; K01251 adenosylhomocysteinase 
      K00599 10196 PRMT3, HRMT1L3; protein arginine methyltransferase 3 [EC:2.1.1.-] 
      K00599 10419 PRMT5; protein arginine methyltransferase 5 [EC:2.1.1.-] 
      K00599 10498 CARM1; coactivator-associated arginine methyltransferase 1 [EC:2.1.1.-] 
      K00599 114049 WBSCR22; Williams Beuren syndrome chromosome region 22 [EC:2.1.1.-] 
      K00599 131965 METTL6; methyltransferase like 6 [EC:2.1.1.-] 
      K00599 3275 PRMT2, HRMT1L1; protein arginine methyltransferase 2 [EC:2.1.1.-] 
      K00599 3276 PRMT1; protein arginine methyltransferase 1 [EC:2.1.1.-] 
      K00599 51409 HEMK1; HemK methyltransferase family member 1 [EC:2.1.1.-] 
      K00599 51451 LCMT1; leucine carboxyl methyltransferase 1 [EC:2.1.1.-] 
      K00599 54496 PRMT7; protein arginine methyltransferase 7 [EC:2.1.1.-] 
      K00599 55170 PRMT6, HRMT1L6; protein arginine methyltransferase 6 [EC:2.1.1.-] 
      K00599 55798 METTL2B, METTL2; methyltransferase like 2B [EC:2.1.1.-] 
      K00599 56341 PRMT8, HRMT1L3, HRMT1L4; protein arginine methyltransferase 8 [EC:2.1.1.-] 
      K00599 9836 LCMT2; leucine carboxyl methyltransferase 2 [EC:2.1.1.-] 
      K00789 27430 MAT2B; methionine adenosyltransferase II, beta [EC:2.5.1.6]; K00789 S-adenosylmethionine synthetase 
      K00789 4143 MAT1A; methionine adenosyltransferase I, alpha [EC:2.5.1.6]; K00789 S-adenosylmethionine synthetase 
      K00789 4144 MAT2A; methionine adenosyltransferase II, alpha [EC:2.5.1.6]; K00789 S-adenosylmethionine synthetase 
      K01874 4141 MARS; methionine-tRNA synthetase [EC:6.1.1.10]; K01874 methionyl-tRNA synthetase 
      K01874 92935 MARS2; methionine-tRNA synthetase 2 (mitochondrial) [EC:6.1.1.10]; K01874 methionyl-tRNA synthetase 
      K00955 9060 PAPSS2; 3'-phosphoadenosine 5'-phosphosulfate synthase 2 [EC:2.7.1.25 2.7.7.4]; K00860 adenylylsulfate kinase; K00955 sulfate adenylyltransferase 
      K00955 9061 PAPSS1; 3'-phosphoadenosine 5'-phosphosulfate synthase 1 [EC:2.7.7.4]; K00955 sulfate adenylyltransferase 
      K00860 9060 PAPSS2; 3'-phosphoadenosine 5'-phosphosulfate synthase 2 [EC:2.7.1.25 2.7.7.4]; K00860 adenylylsulfate kinase; K00955 sulfate adenylyltransferase 
      K01763 51540 SCLY; selenocysteine lyase [EC:4.4.1.16]; K01763 selenocysteine lyase 
      K01008 22928 SEPHS2; selenophosphate synthetase 2 [EC:2.7.9.3]; K01008 selenide,water dikinase 
      K01008 22929 SEPHS1; selenophosphate synthetase 1 [EC:2.7.9.3]; K01008 selenide,water dikinase 

     00460 Cyanoamino acid metabolism [PATH:hsa00460]

      K01188 2629 GBA, GLUC; glucosidase, beta; acid (includes glucosylceramidase) [EC:3.2.1.45 3.2.1.21]; K01188 beta-glucosidase; K01201 glucosylceramidase 
      K05350 57733 GBA3; glucosidase, beta, acid 3 (cytosolic) [EC:3.2.1.21]; K05350 beta-glucosidase 
      K00681 2678 GGT1; gamma-glutamyltransferase 1 [EC:2.3.2.2]; K00681 gamma-glutamyltranspeptidase 
      K00681 2679 GGT2; gamma-glutamyltransferase 2 [EC:2.3.2.2]; K00681 gamma-glutamyltranspeptidase 
      K00681 2686 GGTL3; gamma-glutamyltransferase-like 3 [EC:2.3.2.2]; K00681 gamma-glutamyltranspeptidase 
      K00681 2687 GGTLA1; gamma-glutamyltransferase-like activity 1 [EC:2.3.2.2]; K00681 gamma-glutamyltranspeptidase 
      K00681 91227 GGTL4; gamma-glutamyltransferase-like 4 [EC:2.3.2.2]; K00681 gamma-glutamyltranspeptidase 
      K00600 6470 SHMT1; serine hydroxymethyltransferase 1 (soluble) [EC:2.1.2.1]; K00600 glycine hydroxymethyltransferase 
      K00600 6472 SHMT2, SHMT; serine hydroxymethyltransferase 2 (mitochondrial) [EC:2.1.2.1]; K00600 glycine hydroxymethyltransferase 

     00471 D-Glutamine and D-glutamate metabolism [PATH:hsa00471]

      K01425 27165 GLS2; glutaminase 2 (liver, mitochondrial) [EC:3.5.1.2]; K01425 glutaminase 
      K01425 2744 GLS; glutaminase [EC:3.5.1.2]; K01425 glutaminase 
      K00261 2746 GLUD1, GLUD; glutamate dehydrogenase 1 [EC:1.4.1.3]; K00261 glutamate dehydrogenase (NAD(P)+) 
      K00261 2747 GLUD2, GLUDP1; glutamate dehydrogenase 2 [EC:1.4.1.3]; K00261 glutamate dehydrogenase (NAD(P)+) 

     00472 D-Arginine and D-ornithine metabolism [PATH:hsa00472]

      K00273 1610 DAO; D-amino-acid oxidase [EC:1.4.3.3]; K00273 D-amino-acid oxidase 

     00473 D-Alanine metabolism


     00480 Glutathione metabolism [PATH:hsa00480]

      K00681 2678 GGT1; gamma-glutamyltransferase 1 [EC:2.3.2.2]; K00681 gamma-glutamyltranspeptidase 
      K00681 2679 GGT2; gamma-glutamyltransferase 2 [EC:2.3.2.2]; K00681 gamma-glutamyltranspeptidase 
      K00681 2686 GGTL3; gamma-glutamyltransferase-like 3 [EC:2.3.2.2]; K00681 gamma-glutamyltranspeptidase 
      K00681 2687 GGTLA1; gamma-glutamyltransferase-like activity 1 [EC:2.3.2.2]; K00681 gamma-glutamyltranspeptidase 
      K00681 91227 GGTL4; gamma-glutamyltransferase-like 4 [EC:2.3.2.2]; K00681 gamma-glutamyltranspeptidase 
      K01256 290 ANPEP; alanyl (membrane) aminopeptidase (aminopeptidase N, aminopeptidase M, microsomal aminopeptidase, CD13, p150) [EC:3.4.11.2]; K01256 membrane alanyl aminopeptidase 
      K01919 2729 GCLC; glutamate-cysteine ligase, catalytic subunit [EC:6.3.2.2]; K01919 glutamate--cysteine ligase 
      K01919 2730 GCLM; glutamate-cysteine ligase, modifier subunit [EC:6.3.2.2]; K01919 glutamate--cysteine ligase 
      K01920 2937 GSS; glutathione synthetase [EC:6.3.2.3]; K01920 glutathione synthase 
      K01469 26873 OPLAH; 5-oxoprolinase (ATP-hydrolysing) [EC:3.5.2.9]; K01469 5-oxoprolinase (ATP-hydrolysing) 
      K00383 2936 GSR; glutathione reductase [EC:1.8.1.7]; K00383 glutathione reductase (NADPH) 
      K00031 3417 IDH1; isocitrate dehydrogenase 1 (NADP+), soluble [EC:1.1.1.42]; K00031 isocitrate dehydrogenase 
      K00031 3418 IDH2; isocitrate dehydrogenase 2 (NADP+), mitochondrial [EC:1.1.1.42]; K00031 isocitrate dehydrogenase 
      K00036 2539 G6PD; glucose-6-phosphate dehydrogenase [EC:1.1.1.49]; K00036 glucose-6-phosphate 1-dehydrogenase 
      K00432 257202 GPX6; glutathione peroxidase 6 (olfactory) [EC:1.11.1.9]; K00432 glutathione peroxidase 
      K00432 2876 GPX1; glutathione peroxidase 1 [EC:1.11.1.9]; K00432 glutathione peroxidase 
      K00432 2877 GPX2; glutathione peroxidase 2 (gastrointestinal) [EC:1.11.1.9]; K00432 glutathione peroxidase 
      K00432 2878 GPX3; glutathione peroxidase 3 (plasma) [EC:1.11.1.9]; K00432 glutathione peroxidase 
      K00432 2879 GPX4; glutathione peroxidase 4 (phospholipid hydroperoxidase) [EC:1.11.1.9]; K00432 glutathione peroxidase 
      K00432 2880 GPX5; glutathione peroxidase 5 (epididymal androgen-related protein) [EC:1.11.1.9]; K00432 glutathione peroxidase 
      K00432 2882 GPX7; glutathione peroxidase 7 [EC:1.11.1.9]; K00432 glutathione peroxidase 
      K00799 119391 GSTO2; glutathione S-transferase omega 2 [EC:2.5.1.18]; K00799 glutathione S-transferase 
      K00799 221357 GSTA5; glutathione S-transferase A5 [EC:2.5.1.18]; K00799 glutathione S-transferase 
      K00799 2938 GSTA1; glutathione S-transferase A1 [EC:2.5.1.18]; K00799 glutathione S-transferase 
      K00799 2939 GSTA2, GST2; glutathione S-transferase A2 [EC:2.5.1.18]; K00799 glutathione S-transferase 
      K00799 2940 GSTA3; glutathione S-transferase A3 [EC:2.5.1.18]; K00799 glutathione S-transferase 
      K00799 2941 GSTA4; glutathione S-transferase A4 [EC:2.5.1.18]; K00799 glutathione S-transferase 
      K00799 2944 GSTM1, GST1; glutathione S-transferase M1 [EC:2.5.1.18]; K00799 glutathione S-transferase 
      K00799 2946 GSTM2; glutathione S-transferase M2 (muscle) [EC:2.5.1.18]; K00799 glutathione S-transferase 
      K00799 2947 GSTM3; glutathione S-transferase M3 (brain) [EC:2.5.1.18]; K00799 glutathione S-transferase 
      K00799 2948 GSTM4; glutathione S-transferase M4 [EC:2.5.1.18]; K00799 glutathione S-transferase 
      K00799 2949 GSTM5; glutathione S-transferase M5 [EC:2.5.1.18]; K00799 glutathione S-transferase 
      K00799 2950 GSTP1; glutathione S-transferase pi [EC:2.5.1.18]; K00799 glutathione S-transferase 
      K00799 2952 GSTT1; glutathione S-transferase theta 1 [EC:2.5.1.18]; K00799 glutathione S-transferase 
      K00799 2953 GSTT2; glutathione S-transferase theta 2 [EC:2.5.1.18]; K00799 glutathione S-transferase 
      K00799 2954 GSTZ1; glutathione transferase zeta 1 (maleylacetoacetate isomerase) [EC:5.2.1.2 2.5.1.18]; K00799 glutathione S-transferase; K01800 maleylacetoacetate isomerase 
      K00799 373156 GSTK1; glutathione S-transferase kappa 1 [EC:2.5.1.18]; K00799 glutathione S-transferase 
      K00799 4257 MGST1; microsomal glutathione S-transferase 1 [EC:2.5.1.18]; K00799 glutathione S-transferase 
      K00799 4258 MGST2; microsomal glutathione S-transferase 2 [EC:2.5.1.18]; K00799 glutathione S-transferase 
      K00799 4259 MGST3; microsomal glutathione S-transferase 3 [EC:2.5.1.18]; K00799 glutathione S-transferase 
      K00799 9446 GSTO1; glutathione S-transferase omega 1 [EC:2.5.1.18]; K00799 glutathione S-transferase 

   01170 Glycan Biosynthesis and Metabolism

     00510 N-Glycan biosynthesis [PATH:hsa00510]

      K01001 1798 DPAGT1, DPAGT2, DPAGT; dolichyl-phosphate (UDP-N-acetylglucosamine) N-acetylglucosaminephosphotransferase 1 (GlcNAc-1-P transferase) [EC:2.7.8.15]; K01001 UDP-N-acetylglucosamine--dolichyl-phosphate N-acetylglucosaminephosphstransferase 
      K00729 29880 ALG5; asparagine-linked glycosylation 5 homolog (yeast, dolichyl-phosphate beta-glucosyltransferase) [EC:2.4.1.117]; K00729 dolichyl-phosphate beta-glucosyltransferase [CAZy:GT2] 
      K00721 8813 DPM1; dolichyl-phosphate mannosyltransferase polypeptide 1, catalytic subunit [EC:2.4.1.83]; K00721 dolichol-phosphate mannosyltransferase [CAZy:GT2] 
      K03842 56052 ALG1; asparagine-linked glycosylation 1 homolog (yeast, beta-1,4-mannosyltransferase) [EC:2.4.1.142]; K03842 beta-1,4-mannosyltransferase [CAZy:GT33] 
      K03843 85365 ALG2; asparagine-linked glycosylation 2 homolog (yeast, alpha-1,3-mannosyltransferase) [EC:2.4.1.132]; K03843 alpha-1,3mannosyltransferase [CAZy:GT4] 
      K00754 168391 GALNTL5, GALNT15; UDP-N-acetyl-alpha-D-galactosamine:polypeptide N-acetylgalactosaminyltransferase-like 5 [EC:2.4.1.-] 
      K00754 55757 UGCGL2; UDP-glucose ceramide glucosyltransferase-like 2 [EC:2.4.1.-] 
      K00754 56886 UGCGL1; UDP-glucose ceramide glucosyltransferase-like 1 [EC:2.4.1.-] 
      K00754 8473 OGT; O-linked N-acetylglucosamine (GlcNAc) transferase (UDP-N-acetylglucosamine:polypeptide-N-acetylglucosaminyl transferase) [EC:2.4.1.-] 
      K03845 10195 ALG3; asparagine-linked glycosylation 3 homolog (yeast, alpha-1,3-mannosyltransferase) [EC:2.4.1.130]; K03845 alpha-1,3-mannosyltransferase [CAZy:GT58] 
      K03846 79796 ALG9, DIBD1; asparagine-linked glycosylation 9 homolog (yeast, alpha-1,2-mannosyltransferase); K03846 mannosyltransferase [CAZy:GT22] 
      K03847 79087 ALG12; asparagine-linked glycosylation 12 homolog (yeast, alpha-1,6-mannosyltransferase) [EC:2.4.1.130]; K03847 alpha-1,6-mannosyltransferase [CAZy:GT22] 
      K03848 29929 ALG6; asparagine-linked glycosylation 6 homolog (yeast, alpha-1,3-glucosyltransferase) [EC:2.4.1.-]; K03848 alpha-1,3-glucosyltransferase [CAZy:GT57] 
      K03849 79053 ALG8; asparagine-linked glycosylation 8 homolog (yeast, alpha-1,3-glucosyltransferase) [EC:2.4.1.-]; K03849 alpha-1,3-glucosyltransferase [CAZy:GT57] 
      K03850 84920 ALG10; asparagine-linked glycosylation 10 homolog (yeast, alpha-1,2-glucosyltransferase) [EC:2.4.1.-]; K03850 alpha-1,2-glucosyltransferase [CAZy:GT59] 
      K00730 1650 DDOST; dolichyl-diphosphooligosaccharide-protein glycosyltransferase [EC:2.4.1.119]; K00730 dolichyl-diphosphooligosaccharide--protein glycosyltransferase 
      K00730 6184 RPN1; ribophorin I [EC:2.4.1.119]; K00730 dolichyl-diphosphooligosaccharide--protein glycosyltransferase 
      K00730 6185 RPN2; ribophorin II [EC:2.4.1.119]; K00730 dolichyl-diphosphooligosaccharide--protein glycosyltransferase 
      K07252 57171 DOLPP1; dolichyl pyrophosphate phosphatase 1 [EC:3.6.1.43]; K07252 dolichyldiphosphatase 
      K01228 7841 GCS1; glucosidase I [EC:3.2.1.106]; K01228 mannosyl-oligosaccharide glucosidase 
      K05546 23193 GANAB; glucosidase, alpha; neutral AB [EC:3.2.1.84]; K05546 alpha 1,3-glucosidase [CAZy:GH31] 
      K01230 10905 MAN1A2; mannosidase, alpha, class 1A, member 2 [EC:3.2.1.113]; K01230 mannosyl-oligosaccharide alpha-1,2-mannosidase [CAZy:GH47] 
      K01230 11253 MAN1B1; mannosidase, alpha, class 1B, member 1 [EC:3.2.1.113]; K01230 mannosyl-oligosaccharide alpha-1,2-mannosidase [CAZy:GH47] 
      K01230 4121 MAN1A1; mannosidase, alpha, class 1A, member 1 [EC:3.2.1.113]; K01230 mannosyl-oligosaccharide alpha-1,2-mannosidase [CAZy:GH47] 
      K01230 57134 MAN1C1; mannosidase, alpha, class 1C, member 1 [EC:3.2.1.113]; K01230 mannosyl-oligosaccharide alpha-1,2-mannosidase [CAZy:GH47] 
      K00726 4245 MGAT1; mannosyl (alpha-1,3-)-glycoprotein beta-1,2-N-acetylglucosaminyltransferase [EC:2.4.1.101]; K00726 alpha-1,3-mannosyl-glycoprotein beta-1,2-N-acetylglucosaminyltransferase [CAZy:GT13] 
      K01231 4122 MAN2A2; mannosidase, alpha, class 2A, member 2 [EC:3.2.1.114]; K01231 alpha-mannosidase II 
      K01231 4124 MAN2A1; mannosidase, alpha, class 2A, member 1 [EC:3.2.1.114]; K01231 alpha-mannosidase II 
      K00736 4247 MGAT2; mannosyl (alpha-1,6-)-glycoprotein beta-1,2-N-acetylglucosaminyltransferase [EC:2.4.1.143]; K00736 alpha-1,6-mannosyl-glycoprotein beta-1,2-N-acetylglucosaminyltransferase [CAZy:GT16] 
      K00717 2530 FUT8; fucosyltransferase 8 (alpha (1,6) fucosyltransferase) [EC:2.4.1.68]; K00717 glycoprotein 6-alpha-L-fucosyltransferase [CAZy:GT23] 
      K00708 2683 B4GALT1, GGTB2; UDP-Gal:betaGlcNAc beta 1,4- galactosyltransferase, polypeptide 1 [EC:2.4.1.- 2.4.1.22 2.4.1.90 2.4.1.38]; K07966 beta-1,4-galactosyltransferase 1; K00704 lactose synthase [CAZy:GT7]; K00708 beta-N-acetylglucosaminylglycopeptide beta-1,4-galactosyltransferase [CAZy:GT7]; K00723 N-acetyllactosamine synthase [CAZy:GT7] 
      K00708 8703 B4GALT3; UDP-Gal:betaGlcNAc beta 1,4- galactosyltransferase, polypeptide 3 [EC:2.4.1.- 2.4.1.90 2.4.1.38]; K07968 beta-1,4-galactosyltransferase 3; K00708 beta-N-acetylglucosaminylglycopeptide beta-1,4-galactosyltransferase [CAZy:GT7]; K00723 N-acetyllactosamine synthase [CAZy:GT7] 
      K00708 8704 B4GALT2; UDP-Gal:betaGlcNAc beta 1,4- galactosyltransferase, polypeptide 2 [EC:2.4.1.- 2.4.1.22 2.4.1.90 2.4.1.38]; K07967 beta-1,4-galactosyltransferase 2; K00704 lactose synthase [CAZy:GT7]; K00708 beta-N-acetylglucosaminylglycopeptide beta-1,4-galactosyltransferase [CAZy:GT7]; K00723 N-acetyllactosamine synthase [CAZy:GT7] 
      K00708 9334 B4GALT5; UDP-Gal:betaGlcNAc beta 1,4- galactosyltransferase, polypeptide 5 [EC:2.4.1.38]; K00708 beta-N-acetylglucosaminylglycopeptide beta-1,4-galactosyltransferase [CAZy:GT7] 
      K00778 6480 ST6GAL1; ST6 beta-galactosamide alpha-2,6-sialyltranferase 1 [EC:2.4.99.1]; K00778 beta-galactoside alpha-2,6-sialyltransferase (sialyltransferase 1) [CAZy:GT29] 
      K00737 4248 MGAT3; mannosyl (beta-1,4-)-glycoprotein beta-1,4-N-acetylglucosaminyltransferase [EC:2.4.1.144]; K00737 beta-1,4-mannosyl-glycoprotein beta-1,4-N-acetylglucosaminyltransferase [CAZy:GT17] 
      K00738 11282 MGAT4B; mannosyl (alpha-1,3-)-glycoprotein beta-1,4-N-acetylglucosaminyltransferase, isozyme B [EC:2.4.1.145]; K00738 alpha-1,3-mannosylglycoprotein beta-1,4-N-acetylglucosaminyltransferase [CAZy:GT54] 
      K00738 11320 MGAT4A; mannosyl (alpha-1,3-)-glycoprotein beta-1,4-N-acetylglucosaminyltransferase, isozyme A [EC:2.4.1.145]; K00738 alpha-1,3-mannosylglycoprotein beta-1,4-N-acetylglucosaminyltransferase [CAZy:GT54] 
      K00744 4249 MGAT5; mannosyl (alpha-1,6-)-glycoprotein beta-1,6-N-acetyl-glucosaminyltransferase [EC:2.4.1.155]; K00744 alpha-1,3(6)-mannosylglycoprotein beta-1,6-N-acetyl-glucosaminyltransferase [CAZy:GT18] 
      K00810 2342 FNTB; farnesyltransferase, CAAX box, beta [EC:2.5.1.-] 
      K00810 79947 DHDDS; dehydrodolichyl diphosphate synthase [EC:2.5.1.-] 
      K00753 170384 FUT11; fucosyltransferase 11 (alpha (1,3) fucosyltransferase) [EC:2.4.1.214]; K00753 glycoprotein 3-alpha-L-fucosyltransferase 

     00513 High-mannose type N-glycan biosynthesis [PATH:hsa00513]

      K01230 10905 MAN1A2; mannosidase, alpha, class 1A, member 2 [EC:3.2.1.113]; K01230 mannosyl-oligosaccharide alpha-1,2-mannosidase [CAZy:GH47] 
      K01230 11253 MAN1B1; mannosidase, alpha, class 1B, member 1 [EC:3.2.1.113]; K01230 mannosyl-oligosaccharide alpha-1,2-mannosidase [CAZy:GH47] 
      K01230 4121 MAN1A1; mannosidase, alpha, class 1A, member 1 [EC:3.2.1.113]; K01230 mannosyl-oligosaccharide alpha-1,2-mannosidase [CAZy:GH47] 
      K01230 57134 MAN1C1; mannosidase, alpha, class 1C, member 1 [EC:3.2.1.113]; K01230 mannosyl-oligosaccharide alpha-1,2-mannosidase [CAZy:GH47] 
      K00754 168391 GALNTL5, GALNT15; UDP-N-acetyl-alpha-D-galactosamine:polypeptide N-acetylgalactosaminyltransferase-like 5 [EC:2.4.1.-] 
      K00754 55757 UGCGL2; UDP-glucose ceramide glucosyltransferase-like 2 [EC:2.4.1.-] 
      K00754 56886 UGCGL1; UDP-glucose ceramide glucosyltransferase-like 1 [EC:2.4.1.-] 
      K00754 8473 OGT; O-linked N-acetylglucosamine (GlcNAc) transferase (UDP-N-acetylglucosamine:polypeptide-N-acetylglucosaminyl transferase) [EC:2.4.1.-] 

     00511 N-Glycan degradation [PATH:hsa00511]

      K01186 10825 NEU3; sialidase 3 (membrane sialidase) [EC:3.2.1.18]; K01186 neuraminidase 
      K01186 129807 NEU4; sialidase 4 [EC:3.2.1.18]; K01186 neuraminidase 
      K01186 4758 NEU1; sialidase 1 (lysosomal sialidase) [EC:3.2.1.18]; K01186 neuraminidase 
      K01186 4759 NEU2; sialidase 2 (cytosolic sialidase) [EC:3.2.1.18]; K01186 neuraminidase 
      K01190 2720 GLB1; galactosidase, beta 1 [EC:3.2.1.23]; K01190 beta-galactosidase 
      K01190 3938 LCT; lactase [EC:3.2.1.108 3.2.1.23 3.2.1.62]; K01229 lactase; K01190 beta-galactosidase; K01211 glycosylceramidase 
      K01207 3073 HEXA; hexosaminidase A (alpha polypeptide) [EC:3.2.1.52]; K01207 beta-N-acetylhexosaminidase 
      K01207 3074 HEXB; hexosaminidase B (beta polypeptide) [EC:3.2.1.52]; K01207 beta-N-acetylhexosaminidase 
      K01191 23324 MAN2B2; mannosidase, alpha, class 2B, member 2 [EC:3.2.1.24]; K01191 alpha-mannosidase [CAZy:GH38] 
      K01191 4123 MAN2C1; mannosidase, alpha, class 2C, member 1 [EC:3.2.1.24]; K01191 alpha-mannosidase [CAZy:GH38] 
      K01191 4125 MAN2B1; mannosidase, alpha, class 2B, member 1 [EC:3.2.1.24]; K01191 alpha-mannosidase [CAZy:GH38] 
      K01192 4126 MANBA; mannosidase, beta A, lysosomal [EC:3.2.1.25]; K01192 beta-mannosidase 
      K01227 64772 FLJ21865; endo-beta-N-acetylglucosaminidase [EC:3.2.1.96]; K01227 mannosyl-glycoprotein endo-beta-N-acetylglucosaminidase 
      K01206 2517 FUCA1; fucosidase, alpha-L- 1, tissue [EC:3.2.1.51]; K01206 alpha-L-fucosidase 
      K01206 2519 FUCA2; fucosidase, alpha-L- 2, plasma [EC:3.2.1.51]; K01206 alpha-L-fucosidase 
      K01444 175 AGA; aspartylglucosaminidase [EC:3.5.1.26]; K01444 N4-(beta-N-acetylglucosaminyl)-L-asparaginase 

     00512 O-Glycan biosynthesis [PATH:hsa00512]

      K00710 11226 GALNT6; UDP-N-acetyl-alpha-D-galactosamine:polypeptide N-acetylgalactosaminyltransferase 6 (GalNAc-T6) [EC:2.4.1.41]; K00710 polypeptide N-acetylgalactosaminyltransferase [CAZy:GT27] 
      K00710 11227 GALNT5; UDP-N-acetyl-alpha-D-galactosamine:polypeptide N-acetylgalactosaminyltransferase 5 (GalNAc-T5) [EC:2.4.1.41]; K00710 polypeptide N-acetylgalactosaminyltransferase [CAZy:GT27] 
      K00710 114805 GALNT13; UDP-N-acetyl-alpha-D-galactosamine:polypeptide N-acetylgalactosaminyltransferase 13 (GalNAc-T13) [EC:2.4.1.41]; K00710 polypeptide N-acetylgalactosaminyltransferase [CAZy:GT27] 
      K00710 117248 GALNTL2; UDP-N-acetyl-alpha-D-galactosamine:polypeptide N-acetylgalactosaminyltransferase-like 2 [EC:2.4.1.41]; K00710 polypeptide N-acetylgalactosaminyltransferase [CAZy:GT27] 
      K00710 2589 GALNT1; UDP-N-acetyl-alpha-D-galactosamine:polypeptide N-acetylgalactosaminyltransferase 1 (GalNAc-T1) [EC:2.4.1.41]; K00710 polypeptide N-acetylgalactosaminyltransferase [CAZy:GT27] 
      K00710 2590 GALNT2; UDP-N-acetyl-alpha-D-galactosamine:polypeptide N-acetylgalactosaminyltransferase 2 (GalNAc-T2) [EC:2.4.1.41]; K00710 polypeptide N-acetylgalactosaminyltransferase [CAZy:GT27] 
      K00710 2591 GALNT3; UDP-N-acetyl-alpha-D-galactosamine:polypeptide N-acetylgalactosaminyltransferase 3 (GalNAc-T3) [EC:2.4.1.41]; K00710 polypeptide N-acetylgalactosaminyltransferase [CAZy:GT27] 
      K00710 26290 GALNT8; UDP-N-acetyl-alpha-D-galactosamine:polypeptide N-acetylgalactosaminyltransferase 8 (GalNAc-T8) [EC:2.4.1.41]; K00710 polypeptide N-acetylgalactosaminyltransferase [CAZy:GT27] 
      K00710 374378 GALNTL4; UDP-N-acetyl-alpha-D-galactosamine:polypeptide N-acetylgalactosaminyltransferase-like 4 [EC:2.4.1.41]; K00710 polypeptide N-acetylgalactosaminyltransferase [CAZy:GT27] 
      K00710 442117 GALNT17; polypeptide N-acetylgalactosaminyltransferase 17 [EC:2.4.1.41]; K00710 polypeptide N-acetylgalactosaminyltransferase [CAZy:GT27] 
      K00710 50614 GALNT9; UDP-N-acetyl-alpha-D-galactosamine:polypeptide N-acetylgalactosaminyltransferase 9 (GalNAc-T9) [EC:2.4.1.41]; K00710 polypeptide N-acetylgalactosaminyltransferase [CAZy:GT27] 
      K00710 51809 GALNT7; UDP-N-acetyl-alpha-D-galactosamine:polypeptide N-acetylgalactosaminyltransferase 7 (GalNAc-T7) [EC:2.4.1.41]; K00710 polypeptide N-acetylgalactosaminyltransferase [CAZy:GT27] 
      K00710 55568 GALNT10; UDP-N-acetyl-alpha-D-galactosamine:polypeptide N-acetylgalactosaminyltransferase 10 (GalNAc-T10) [EC:2.4.1.41]; K00710 polypeptide N-acetylgalactosaminyltransferase [CAZy:GT27] 
      K00710 57452 GALNTL1; UDP-N-acetyl-alpha-D-galactosamine:polypeptide N-acetylgalactosaminyltransferase-like 1 [EC:2.4.1.41]; K00710 polypeptide N-acetylgalactosaminyltransferase [CAZy:GT27] 
      K00710 63917 GALNT11; UDP-N-acetyl-alpha-D-galactosamine:polypeptide N-acetylgalactosaminyltransferase 11 (GalNAc-T11) [EC:2.4.1.41]; K00710 polypeptide N-acetylgalactosaminyltransferase [CAZy:GT27] 
      K00710 64409 WBSCR17; Williams-Beuren syndrome chromosome region 17 [EC:2.4.1.41]; K00710 polypeptide N-acetylgalactosaminyltransferase [CAZy:GT27] 
      K00710 79623 GALNT14; UDP-N-acetyl-alpha-D-galactosamine:polypeptide N-acetylgalactosaminyltransferase 14 (GalNAc-T14) [EC:2.4.1.41]; K00710 polypeptide N-acetylgalactosaminyltransferase [CAZy:GT27] 
      K00710 79695 GALNT12; UDP-N-acetyl-alpha-D-galactosamine:polypeptide N-acetylgalactosaminyltransferase 12 (GalNAc-T12) [EC:2.4.1.41]; K00710 polypeptide N-acetylgalactosaminyltransferase [CAZy:GT27] 
      K00710 8693 GALNT4; UDP-N-acetyl-alpha-D-galactosamine:polypeptide N-acetylgalactosaminyltransferase 4 (GalNAc-T4) [EC:2.4.1.41]; K00710 polypeptide N-acetylgalactosaminyltransferase [CAZy:GT27] 
      K00731 56913 C1GALT1; core 1 synthase, glycoprotein-N-acetylgalactosamine 3-beta-galactosyltransferase, 1 [EC:2.4.1.122]; K00731 glycoprotein-N-acetylgalactosamine 3-beta-galactosyltransferase [CAZy:GT31] 
      K00727 2650 GCNT1; glucosaminyl (N-acetyl) transferase 1, core 2 (beta-1,6-N-acetylglucosaminyltransferase) [EC:2.4.1.102]; K00727 beta-1,3-galactosyl-O-glycosyl-glycoprotein beta-1,6-N-acetylglucosaminyltransferase [CAZy:GT14] 
      K08251 51146 A4GNT; alpha-1,4-N-acetylglucosaminyltransferase [EC:2.4.1.-]; K08251 alpha 1,4-N-acetylglucosaminyltransferase [CAZy:GT32] 
      K00780 6482 ST3GAL1; ST3 beta-galactoside alpha-2,3-sialyltransferase 1 [EC:2.4.99.4]; K00780 beta-galactoside alpha-2,3-sialyltransferase (sialyltransferase 4A) [CAZy:GT29] 
      K03368 6483 ST3GAL2; ST3 beta-galactoside alpha-2,3-sialyltransferase 2 [EC:2.4.99.4]; K03368 beta-galactoside alpha-2,3-sialyltransferase (sialyltransferase 4B) [CAZy:GT29] 
      K03479 55808 ST6GALNAC1, SIAT7A; ST6 (alpha-N-acetyl-neuraminyl-2,3-beta-galactosyl-1,3)-N-acetylgalactos aminide alpha-2,6-sialyltransferase 1 [EC:2.4.99.3]; K03479 alpha-N-acetylgalactosaminide alpha-2,6-sialyltransferase (sialyltransferase 7A) [CAZy:GT29] 
      K00739 192134 B3Gn-T6; beta-1,3-N-acetylglucosaminyltransferase protein [EC:2.4.1.147]; K00739 acetylgalactosaminyl-0-glycosyl-glycoprotein beta-1,3-N-acetylglucosaminyltransferase 
      K00754 168391 GALNTL5, GALNT15; UDP-N-acetyl-alpha-D-galactosamine:polypeptide N-acetylgalactosaminyltransferase-like 5 [EC:2.4.1.-] 
      K00754 55757 UGCGL2; UDP-glucose ceramide glucosyltransferase-like 2 [EC:2.4.1.-] 
      K00754 56886 UGCGL1; UDP-glucose ceramide glucosyltransferase-like 1 [EC:2.4.1.-] 
      K00754 8473 OGT; O-linked N-acetylglucosamine (GlcNAc) transferase (UDP-N-acetylglucosamine:polypeptide-N-acetylglucosaminyl transferase) [EC:2.4.1.-] 

     00532 Chondroitin sulfate biosynthesis [PATH:hsa00532]

      K00771 64131 XYLT1; xylosyltransferase I [EC:2.4.2.26]; K00771 protein xylosyltransferase [CAZy:GT14] 
      K00771 64132 XYLT2; xylosyltransferase II [EC:2.4.2.26]; K00771 protein xylosyltransferase [CAZy:GT14] 
      K00733 11285 B4GALT7; xylosylprotein beta 1,4-galactosyltransferase, polypeptide 7 (galactosyltransferase I) [EC:2.4.1.133]; K00733 xylosylprotein 4-beta-galactosyltransferase [CAZy:GT7] 
      K00734 126792 B3GALT6; UDP-Gal:betaGal beta 1,3-galactosyltransferase polypeptide 6 [EC:2.4.1.134]; K00734 galactosylxylosylprotein 3-beta-galactosyltransferase 
      K00735 135152 B3GAT2; beta-1,3-glucuronyltransferase 2 (glucuronosyltransferase S) [EC:2.4.1.135]; K00735 galactosylgalactosylxylosylprotein 3-beta-glucuronosyltransferase [CAZy:GT43] 
      K00735 26229 B3GAT3; beta-1,3-glucuronyltransferase 3 (glucuronosyltransferase I) [EC:2.4.1.135]; K00735 galactosylgalactosylxylosylprotein 3-beta-glucuronosyltransferase [CAZy:GT43] 
      K00735 27087 B3GAT1, CD57, LEU7; beta-1,3-glucuronyltransferase 1 (glucuronosyltransferase P) [EC:2.4.1.135]; K00735 galactosylgalactosylxylosylprotein 3-beta-glucuronosyltransferase [CAZy:GT43] 
      K00746 55454 GALNACT-2; chondroitin sulfate GalNAcT-2 [EC:2.4.1.174]; K00746 N-acetylgalactosaminyltransferase I 
      K00746 55790 ChGn; chondroitin beta1,4 N-acetylgalactosaminyltransferase [EC:2.4.1.174]; K00746 N-acetylgalactosaminyltransferase I 
      K03419 22856 CHSY1; carbohydrate (chondroitin) synthase 1 [EC:2.4.1.175 2.4.1.226]; K00747 N-Acetylgalactosaminyltransferase II; K03419 N-acetylgalactosaminyl-proteoglycan 3-beta-glucuronosyltransferase 
      K03419 337876 CSS3; chondroitin sulfate synthase 3 [EC:2.4.1.175 2.4.1.226]; K00747 N-Acetylgalactosaminyltransferase II; K03419 N-acetylgalactosaminyl-proteoglycan 3-beta-glucuronosyltransferase 
      K03419 54480 CSGlcA-T; chondroitin sulfate glucuronyltransferase [EC:2.4.1.226]; K03419 N-acetylgalactosaminyl-proteoglycan 3-beta-glucuronosyltransferase 
      K03419 79586 CHPF; chondroitin polymerizing factor [EC:2.4.1.175 2.4.1.226]; K00747 N-Acetylgalactosaminyltransferase II; K03419 N-acetylgalactosaminyl-proteoglycan 3-beta-glucuronosyltransferase 
      K00747 22856 CHSY1; carbohydrate (chondroitin) synthase 1 [EC:2.4.1.175 2.4.1.226]; K00747 N-Acetylgalactosaminyltransferase II; K03419 N-acetylgalactosaminyl-proteoglycan 3-beta-glucuronosyltransferase 
      K00747 337876 CSS3; chondroitin sulfate synthase 3 [EC:2.4.1.175 2.4.1.226]; K00747 N-Acetylgalactosaminyltransferase II; K03419 N-acetylgalactosaminyl-proteoglycan 3-beta-glucuronosyltransferase 
      K00747 79586 CHPF; chondroitin polymerizing factor [EC:2.4.1.175 2.4.1.226]; K00747 N-Acetylgalactosaminyltransferase II; K03419 N-acetylgalactosaminyl-proteoglycan 3-beta-glucuronosyltransferase 
      K01017 50515 CHST11; carbohydrate (chondroitin 4) sulfotransferase 11 [EC:2.8.2.5]; K01017 chondroitin 4-sulfotransferase 11 
      K04742 55501 CHST12; carbohydrate (chondroitin 4) sulfotransferase 12 [EC:2.8.2.5]; K04742 chondroitin 4-sulfotransferase 12 
      K07779 166012 CHST13; carbohydrate (chondroitin 4) sulfotransferase 13 [EC:2.8.2.5]; K07779 chondroitin 4-sulfotransferase 13 
      K01020 9469 CHST3; carbohydrate (chondroitin 6) sulfotransferase 3 [EC:2.8.2.17]; K01020 chondroitin 6-sulfotransferase 3 
      K04743 56548 CHST7; carbohydrate (N-acetylglucosamine 6-O) sulfotransferase 7 [EC:2.8.2.-]; K04743 chondroitin 6-sulfotransferase 7 
      K08105 113189 D4ST1; dermatan 4 sulfotransferase 1 [EC:2.8.2.-]; K08105 dermatan 4-sulfotransferase 1 
      K03193 10090 UST; uronyl-2-sulfotransferase [EC:2.8.2.-]; K03193 dermatan/chondrotin sulfate uronyl 2-O-sulfotransferase UST 
      K08106 51363 GALNAC4S-6ST; B cell RAG associated protein [EC:2.8.2.33]; K08106 N-acetylgalactosamine 4-sulfate 6-O-sulfotransferase 

     00534 Heparan sulfate biosynthesis [PATH:hsa00534]

      K02369 2135 EXTL2; exostoses (multiple)-like 2 [EC:2.4.1.223]; K02369 alpha-1,4-N-acetylglucosaminyltransferase EXTL2 [CAZy:GT64] 
      K02370 2137 EXTL3; exostoses (multiple)-like 3 [EC:2.4.1.223 2.4.1.224]; K02370 alpha-1,4-N-acetylglucosaminyltransferase EXTL3 [CAZy:GT47 GT64] 
      K02368 2134 EXTL1; exostoses (multiple)-like 1 [EC:2.4.1.224]; K02368 alpha-1,4-N-acetylglucosaminyltransferase EXTL1 [CAZy:GT47 GT64] 
      K02366 2131 EXT1; exostoses (multiple) 1 [EC:2.4.1.224 2.4.1.225]; K02366 glucuronyl/N-acetylglucosaminyl transferase EXT1 [CAZy:GT47 GT64] 
      K02367 2132 EXT2; exostoses (multiple) 2 [EC:2.4.1.224 2.4.1.225]; K02367 glucuronyl/N-acetylglucosaminyl transferase EXT2 [CAZy:GT47 GT64] 
      K02576 3340 NDST1, HSST; N-deacetylase/N-sulfotransferase (heparan glucosaminyl) 1 [EC:3.1.1.- 2.8.2.8]; K02576 heparan sulfate N-deacetylase/N-sulfotransferase NDST1 
      K02577 8509 NDST2; N-deacetylase/N-sulfotransferase (heparan glucosaminyl) 2 [EC:3.1.1.- 2.8.2.-]; K02577 heparan sulfate N-deacetylase/N-sulfotransferase NDST2 
      K02578 9348 NDST3; N-deacetylase/N-sulfotransferase (heparan glucosaminyl) 3 [EC:3.1.1.- 2.8.2.-]; K02578 heparan sulfate N-deacetylase/N-sulfotransferase NDST3 
      K02579 64579 NDST4; N-deacetylase/N-sulfotransferase (heparan glucosaminyl) 4 [EC:3.1.1.- 2.8.2.-]; K02579 heparan sulfate N-deacetylase/N-sulfotransferase NDST4 
      K01793 26035 GLCE; glucuronyl C5-epimerase [EC:5.1.3.17]; K01793 heparosan-N-sulfate-glucuronate 5-epimerase 
      K02513 9653 HS2ST1; heparan sulfate 2-O-sulfotransferase 1 [EC:2.8.2.-]; K02513 heparan sulfate 2-O-sulfotransferase HS2ST1 
      K02514 9394 HS6ST1, HS6ST; heparan sulfate 6-O-sulfotransferase 1 [EC:2.8.2.-]; K02514 heparan sulfate 6-O-sulfotransferase HS6ST1 
      K08102 90161 HS6ST2; heparan sulfate 6-O-sulfotransferase 2 [EC:2.8.2.-]; K08102 heparan sulfate 6-O-sulfotransferase HS6ST2 
      K08103 266722 HS6ST3; heparan sulfate 6-O-sulfotransferase 3 [EC:2.8.2.-]; K08103 heparan sulfate 6-O-sulfotransferase HS6ST3 
      K01024 9951 HS3ST4; heparan sulfate (glucosamine) 3-O-sulfotransferase 4 [EC:2.8.2.23]; K01024 [heparan sulfate]-glucosamine 3-sulfotransferase 1
      K01024 9957 HS3ST1; heparan sulfate (glucosamine) 3-O-sulfotransferase 1 [EC:2.8.2.23]; K01024 [heparan sulfate]-glucosamine 3-sulfotransferase 1
      K07808 9956 HS3ST2; heparan sulfate (glucosamine) 3-O-sulfotransferase 2 [EC:2.8.2.29]; K07808 [heparan sulfate]-glucosamine 3-sulfotransferase 2
      K07809 9953 HS3ST3B1; heparan sulfate (glucosamine) 3-O-sulfotransferase 3B1 [EC:2.8.2.30]; K07809 [heparan sulfate]-glucosamine 3-sulfotransferase 3
      K07809 9955 HS3ST3A1; heparan sulfate (glucosamine) 3-O-sulfotransferase 3A1 [EC:2.8.2.30]; K07809 [heparan sulfate]-glucosamine 3-sulfotransferase 3
      K08104 222537 HS3ST5; heparan sulfate (glucosamine) 3-O-sulfotransferase 5 [EC:2.8.2.23]; K08104 [heparan sulfate]-glucosamine 3-sulfotransferase 5

     00533 Keratan sulfate biosynthesis [PATH:hsa00533]

      K00717 2530 FUT8; fucosyltransferase 8 (alpha (1,6) fucosyltransferase) [EC:2.4.1.68]; K00717 glycoprotein 6-alpha-L-fucosyltransferase [CAZy:GT23] 
      K00708 2683 B4GALT1, GGTB2; UDP-Gal:betaGlcNAc beta 1,4- galactosyltransferase, polypeptide 1 [EC:2.4.1.- 2.4.1.22 2.4.1.90 2.4.1.38]; K07966 beta-1,4-galactosyltransferase 1; K00704 lactose synthase [CAZy:GT7]; K00708 beta-N-acetylglucosaminylglycopeptide beta-1,4-galactosyltransferase [CAZy:GT7]; K00723 N-acetyllactosamine synthase [CAZy:GT7] 
      K00708 8703 B4GALT3; UDP-Gal:betaGlcNAc beta 1,4- galactosyltransferase, polypeptide 3 [EC:2.4.1.- 2.4.1.90 2.4.1.38]; K07968 beta-1,4-galactosyltransferase 3; K00708 beta-N-acetylglucosaminylglycopeptide beta-1,4-galactosyltransferase [CAZy:GT7]; K00723 N-acetyllactosamine synthase [CAZy:GT7] 
      K00708 8704 B4GALT2; UDP-Gal:betaGlcNAc beta 1,4- galactosyltransferase, polypeptide 2 [EC:2.4.1.- 2.4.1.22 2.4.1.90 2.4.1.38]; K07967 beta-1,4-galactosyltransferase 2; K00704 lactose synthase [CAZy:GT7]; K00708 beta-N-acetylglucosaminylglycopeptide beta-1,4-galactosyltransferase [CAZy:GT7]; K00723 N-acetyllactosamine synthase [CAZy:GT7] 
      K00708 9334 B4GALT5; UDP-Gal:betaGlcNAc beta 1,4- galactosyltransferase, polypeptide 5 [EC:2.4.1.38]; K00708 beta-N-acetylglucosaminylglycopeptide beta-1,4-galactosyltransferase [CAZy:GT7] 
      K00741 10678 B3GNT1; UDP-GlcNAc:betaGal beta-1,3-N-acetylglucosaminyltransferase 1 [EC:2.4.1.149]; K00741 N-acetyllactosaminide beta-1,3-N-acetylglucosaminyltransferase [CAZy:GT31] 
      K00741 11041 B3GNT6; UDP-GlcNAc:betaGal beta-1,3-N-acetylglucosaminyltransferase 6 [EC:2.4.1.149]; K00741 N-acetyllactosaminide beta-1,3-N-acetylglucosaminyltransferase [CAZy:GT31] 
      K01022 8534 CHST1; carbohydrate (keratan sulfate Gal-6) sulfotransferase 1 [EC:2.8.2.21]; K01022 keratan sulfate 6-sulfotransferase 1 
      K00781 6487 ST3GAL3, SIAT6; ST3 beta-galactoside alpha-2,3-sialyltransferase 3 [EC:2.4.99.6]; K00781 N-acetyllactosaminide alpha-2,3-sialyltransferase (sialyltransferase 6) [CAZy:GT29] 
      K04745 9435 CHST2; carbohydrate (N-acetylglucosamine-6-O) sulfotransferase 2 [EC:2.8.2.-]; K04745 carbohydrate 6-sulfotransferase 2 
      K04746 10164 CHST4; carbohydrate (N-acetylglucosamine 6-O) sulfotransferase 4 [EC:2.8.2.-]; K04746 carbohydrate 6-sulfotransferase 4 
      K00780 6482 ST3GAL1; ST3 beta-galactoside alpha-2,3-sialyltransferase 1 [EC:2.4.99.4]; K00780 beta-galactoside alpha-2,3-sialyltransferase (sialyltransferase 4A) [CAZy:GT29] 
      K03368 6483 ST3GAL2; ST3 beta-galactoside alpha-2,3-sialyltransferase 2 [EC:2.4.99.4]; K03368 beta-galactoside alpha-2,3-sialyltransferase (sialyltransferase 4B) [CAZy:GT29] 
      K03494 6484 ST3GAL4; ST3 beta-galactoside alpha-2,3-sialyltransferase 4 [EC:2.4.99.4]; K03494 beta-galactoside alpha-2,3-sialyltransferase (sialyltransferase 4C) [CAZy:GT29] 
             4166 CHST6, MCDC1; carbohydrate (N-acetylglucosamine 6-O) sulfotransferase 6 [EC:2.8.2.-]

     00535 Proteoglycans

      K06257 6382 SDC1; syndecan 1; K06257 syndecan 
      K06257 6383 SDC2; syndecan 2 (heparan sulfate proteoglycan 1, cell surface-associated, fibroglycan); K06257 syndecan 
      K06257 6385 SDC4; syndecan 4 (amphiglycan, ryudocan); K06257 syndecan 
      K06257 9672 SDC3; syndecan 3 (N-syndecan); K06257 syndecan 
      K08107 2817 GPC1; glypican 1; K08107 glypican 1 
      K08108 221914 GPC2; glypican 2 (cerebroglycan); K08108 glypican 2 (cerebroglycan) 
      K08109 2719 GPC3, SDYS; glypican 3; K08109 glypican 3 (OCI-5) 
      K08110 2239 GPC4; glypican 4; K08110 glypican 4 (K-glypican) 
      K08111 2262 GPC5; glypican 5; K08111 glypican 5 
      K08112 10082 GPC6; glypican 6; K08112 glypican 6 
      K08114 5803 PTPRZ1; protein tyrosine phosphatase, receptor-type, Z polypeptide 1 [EC:3.1.3.48]; K08114 protein tyrosine phosphatase, receptor-type, Z polypeptide 
      K05843 7049 TGFBR3; transforming growth factor, beta receptor III (betaglycan, 300kDa); K05843 transforming growth factor, beta receptor III 
      K08115 1464 CSPG4; chondroitin sulfate proteoglycan 4 (melanoma-associated); K08115 chondroitin sulfate proteoglycan 4 
      K08116 10675 CSPG5; chondroitin sulfate proteoglycan 5 (neuroglycan C); K08116 chondroitin sulfate proteoglycan 5 (neuroglycan C) 
      K06505 972 CD74; CD74 molecule, major histocompatibility complex, class II invariant chain; K06505 CD74 antigen 
      K06256 960 CD44, MIC4, MDU2, MDU3; CD44 molecule (Indian blood group); K06256 CD44 antigen 
      K03907 7056 THBD; thrombomodulin; K03907 thrombomodulin 
      K04520 351 APP, AD1; amyloid beta (A4) precursor protein (peptidase nexin-II, Alzheimer disease); K04520 amyloid beta (A4) precursor protein (protease nexin-II, Alzheimer disease) 
      K08118 633 BGN; biglycan; K08118 biglycacn 
      K04660 1634 DCN; decorin; K04660 decorin 
      K08119 1842 ECM2; extracellular matrix protein 2, female organ and adipocyte specific; K08119 extracellular matrix protein 2 
      K08120 54829 ASPN; asporin (LRR class 1); K08120 asporin 
      K08121 2331 FMOD; fibromodulin; K08121 fibromodulin 
      K08122 4060 LUM, LDC; lumican; K08122 lumican 
      K08123 11081 KERA; keratocan; K08123 keratocan 
      K08124 4958 OMD; osteomodulin; K08124 osteomodulin 
      K08125 5549 PRELP; proline/arginine-rich end leucine-rich repeat protein; K08125 proline arginine-rich end leucine-rich repeat protein 
      K08126 4969 OGN; osteoglycin (osteoinductive factor, mimecan); K08126 osteoglycin (osteoinductive factor, mimecan) 
      K08127 1833 DSPG3; dermatan sulfate proteoglycan 3; K08127 dermatan sulfate proteoglycan 3 (PG-Lb) 
      K08128 26254 OPTC; opticin; K08128 opticin 
      K06248 1101 CHAD; chondroadherin; K06248 chondroadherin 
      K08129 60506 NYX; nyctalopin; K08129 nyctalopin 
      K06792 176 AGC1; aggrecan 1 (chondroitin sulfate proteoglycan 1, large aggregating proteoglycan, antigen identified by monoclonal antibody A0122); K06792 aggrecan 1 
      K06793 1462 CSPG2; chondroitin sulfate proteoglycan 2 (versican); K06793 chondroitin sulfate proteoglycan 2 (versican) 
      K06794 1463 CSPG3; chondroitin sulfate proteoglycan 3 (neurocan); K06794 chondroitin sulfate proteoglycan 3 (neurocan) 
      K06795 63827 BCAN; brevican; K06795 brevican 
      K08131 1297 COL9A1; collagen, type IX, alpha 1; K08131 collagen, type IX, alpha 
      K08131 1298 COL9A2; collagen, type IX, alpha 2; K08131 collagen, type IX, alpha 
      K08131 1299 COL9A3; collagen, type IX, alpha 3; K08131 collagen, type IX, alpha 
      K08132 1303 COL12A1; collagen, type XII, alpha 1; K08132 collagen, type XII, alpha 
      K08133 7373 COL14A1; collagen, type XIV, alpha 1 (undulin); K08133 collagen, type XIV, alpha 
      K06255 3339 HSPG2, SJS1; heparan sulfate proteoglycan 2 (perlecan); K06255 heparan sulfate proteoglycan 2 (perlecan) 
      K06254 375790 AGRN; agrin; K06254 agrin 
      K06823 80781 COL18A1; collagen, type XVIII, alpha 1; K06823 collagen, type XVIII, alpha 
      K06669 9126 CSPG6; chondroitin sulfate proteoglycan 6 (bamacan); K06669 structural maintenance of chromosome 3 (chondroitin sulfate proteoglycan 6) 
      K08134 64175 LEPRE1; leucine proline-enriched proteoglycan (leprecan) 1; K08134 leucine proline-enriched proteoglycan (leprecan) 
      K08135 1306 COL15A1; collagen, type XV, alpha 1; K08135 collagen, type XV, alpha 
      K06849 5552 PRG1, PRG; proteoglycan 1, secretory granule; K06849 proteoglycan peptide core protein 
      K08136 50859 SPOCK3; sparc/osteonectin, cwcv and kazal-like domains proteoglycan (testican) 3; K08136 sparc/osteonectin, cwcv and kazal-like domains proteoglycan (testican) 
      K08136 6695 SPOCK1, TIC1, SPOCK; sparc/osteonectin, cwcv and kazal-like domains proteoglycan (testican) 1; K08136 sparc/osteonectin, cwcv and kazal-like domains proteoglycan (testican) 
      K08136 9806 SPOCK2; sparc/osteonectin, cwcv and kazal-like domains proteoglycan (testican) 2; K08136 sparc/osteonectin, cwcv and kazal-like domains proteoglycan (testican) 

     00531 Glycosaminoglycan degradation [PATH:hsa00531]

      K01136 3423 IDS; iduronate 2-sulfatase (Hunter syndrome) [EC:3.1.6.13]; K01136 iduronate 2-sulfatase 
      K01217 3425 IDUA; iduronidase, alpha-L- [EC:3.2.1.76]; K01217 L-iduronidase 
      K01135 411 ARSB; arylsulfatase B [EC:3.1.6.12]; K01135 arylsulfatase B 
      K01197 3373 HYAL1; hyaluronoglucosaminidase 1 [EC:3.2.1.35]; K01197 hyaluronoglucosaminidase 
      K01197 6677 SPAM1; sperm adhesion molecule 1 (PH-20 hyaluronidase, zona pellucida binding) [EC:3.2.1.35]; K01197 hyaluronoglucosaminidase 
      K01197 8692 HYAL2; hyaluronoglucosaminidase 2 [EC:3.2.1.35]; K01197 hyaluronoglucosaminidase 
      K01195 2990 GUSB; glucuronidase, beta [EC:3.2.1.31]; K01195 beta-glucuronidase 
      K07964 10855 HPSE; heparanase; K07964 heparanase 1 
      K07965 60495 HPSE2; heparanase 2; K07965 heparanase 2 
      K01565 6448 SGSH; N-sulfoglucosamine sulfohydrolase (sulfamidase) [EC:3.10.1.1]; K01565 N-sulfoglucosamine sulfohydrolase 
      K01205 4669 NAGLU; N-acetylglucosaminidase, alpha- (Sanfilippo disease IIIB) [EC:3.2.1.50]; K01205 alpha-N-acetylglucosaminidase 
      K01132 2588 GALNS; galactosamine (N-acetyl)-6-sulfate sulfatase (Morquio syndrome, mucopolysaccharidosis type IVA) [EC:3.1.6.4]; K01132 N-acetylgalactosamine-6-sulfatase 
      K01190 2720 GLB1; galactosidase, beta 1 [EC:3.2.1.23]; K01190 beta-galactosidase 
      K01190 3938 LCT; lactase [EC:3.2.1.108 3.2.1.23 3.2.1.62]; K01229 lactase; K01190 beta-galactosidase; K01211 glycosylceramidase 
      K01137 2799 GNS; glucosamine (N-acetyl)-6-sulfatase (Sanfilippo disease IIID) [EC:3.1.6.14]; K01137 N-acetylglucosamine-6-sulfatase 
      K01207 3073 HEXA; hexosaminidase A (alpha polypeptide) [EC:3.2.1.52]; K01207 beta-N-acetylhexosaminidase 
      K01207 3074 HEXB; hexosaminidase B (beta polypeptide) [EC:3.2.1.52]; K01207 beta-N-acetylhexosaminidase 

     00540 Lipopolysaccharide biosynthesis


     00550 Peptidoglycan biosynthesis [PATH:hsa00550]

      K01915 2752 GLUL, GLNS; glutamate-ammonia ligase (glutamine synthetase) [EC:6.3.1.2]; K01915 glutamine synthetase 
      K01446 114770 PGLYRP2; peptidoglycan recognition protein 2 [EC:3.5.1.28]; K01446 N-acetylmuramoyl-L-alanine amidase 

     00563 Glycosylphosphatidylinositol(GPI)-anchor biosynthesis [PATH:hsa00563]

      K03857 5277 PIGA; phosphatidylinositol glycan, class A (paroxysmal nocturnal hemoglobinuria) [EC:2.4.1.198]; K03857 phosphatidylinositol glycan, class A [CAZy:GT4] 
      K03858 5283 PIGH; phosphatidylinositol glycan, class H [EC:2.4.1.198]; K03858 phosphatidylinositol glycan, class H 
      K03859 5279 PIGC; phosphatidylinositol glycan, class C [EC:2.4.1.198]; K03859 phosphatidylinositol glycan, class C 
      K03860 9091 PIGQ; phosphatidylinositol glycan, class Q [EC:2.4.1.198]; K03860 phosphatidylinositol glycan, class Q 
      K03861 51227 PIGP; phosphatidylinositol glycan, class P [EC:2.4.1.198]; K03861 Down syndrome critical region gene 5 
      K03434 9487 PIGL; phosphatidylinositol glycan, class L [EC:3.5.1.89]; K03434 N-acetylglucosaminylphosphatidylinositol deacetylase 
      K05283 284098 PIGW; phosphatidylinositol glycan, class W; K05283 phosphatidylinositol glycan, class W 
      K01127 2822 GPLD1; glycosylphosphatidylinositol specific phospholipase D1 [EC:3.1.4.50]; K01127 glycosylphosphatidylinositol phospholipase D 
      K05284 93183 PIGM; phosphatidylinositol glycan, class M [EC:2.4.1.-]; K05284 phosphatidylinositol glycan, class M [CAZy:GT50] 
      K07541 54965 PIGX; phosphatidylinositol glycan, class X; K07541 phosphatidylinositol glycan, class X 
      K07542 55650 PIGV; phosphatidylinositol glycan, class V; K07542 phosphatidylinositol glycan, class V 
      K05285 23556 PIGN; phosphatidylinositol glycan, class N [EC:2.7.-.-]; K05285 phosphatidylinositol glycan, class N 
      K05286 9488 PIGB; phosphatidylinositol glycan, class B; K05286 phosphatidylinositol glycan, class B [CAZy:GT22] 
      K08098 80235 PIGZ; phosphatidylinositol glycan, class Z [EC:2.4.1.-]; K08098 phosphatidylinositol glycan, class Z [CAZy:GT22] 
      K05287 5281 PIGF; phosphatidylinositol glycan, class F; K05287 phosphatidylinositol glycan, class F 
      K05288 84720 PIGO; phosphatidylinositol glycan, class O; K05288 phosphatidylinositol glycan, class O 
      K05289 8733 GPAA1; glycosylphosphatidylinositol anchor attachment protein 1 homolog (yeast); K05289 glycosylphosphatidylinositol transamidase 
      K05290 10026 PIGK; phosphatidylinositol glycan, class K [EC:3.-.-.-]; K05290 phosphatidylinositol glycan, class K 
      K05291 94005 PIGS; phosphatidylinositol glycan, class S; K05291 phosphatidylinositol glycan, class S 
      K05292 51604 PIGT; phosphatidylinositol glycan, class T; K05292 phosphatidylinositol glycan, class T 
      K05293 128869 CDC91L1; CDC91 cell division cycle 91-like 1 (S. cerevisiae) [EC:2.6.-.-]; K05293 phosphatidylinositol glycan, class U 
      K05310 54872 PIGG; phosphatidylinositol glycan, class G; K05310 ethanolaminephosphotransferase 
      K05294 80055 PGAP1; GPI deacylase; K05294 glycosylphosphatidylinositol deacylase 

     00600 Glycosphingolipid metabolism [PATH:hsa00600]

      K00654 10558 SPTLC1; serine palmitoyltransferase, long chain base subunit 1 [EC:2.3.1.50]; K00654 serine palmitoyltransferase 
      K00654 9517 SPTLC2; serine palmitoyltransferase, long chain base subunit 2 [EC:2.3.1.50]; K00654 serine palmitoyltransferase 
      K04708 2531 FVT1; follicular lymphoma variant translocation 1 [EC:1.1.1.102]; K04708 3-dehydrosphinganine reductase 
      K01441 427 ASAH1; N-acylsphingosine amidohydrolase (acid ceramidase) 1 [EC:3.5.1.23]; K01441 N-acylsphingosine amidohydrolase 
      K04711 55331 PHCA; phytoceramidase, alkaline [EC:3.5.1.-]; K04711 dihydroceramidase 
      K04712 123099 DEGS2, C14orf66; degenerative spermatocyte homolog 2, lipid desaturase (Drosophila) [EC:1.14.-.-]; K04712 fatty acid desaturase 
      K04712 8560 DEGS1; degenerative spermatocyte homolog 1, lipid desaturase (Drosophila) [EC:1.14.-.-]; K04712 fatty acid desaturase 
      K04714 166929 MGC26963; hypothetical protein MGC26963 [EC:2.7.8.3]; K04714 ceramide cholinephosphotransferase 
      K04714 259230 TMEM23; transmembrane protein 23 [EC:2.7.8.3]; K04714 ceramide cholinephosphotransferase 
      K01117 339221 ENPP7; ectonucleotide pyrophosphatase/phosphodiesterase 7 [EC:3.1.4.12]; K01117 sphingomyelin phosphodiesterase 
      K01117 55512 SMPD3; sphingomyelin phosphodiesterase 3, neutral membrane (neutral sphingomyelinase II) [EC:3.1.4.12]; K01117 sphingomyelin phosphodiesterase 
      K01117 6609 SMPD1; sphingomyelin phosphodiesterase 1, acid lysosomal (acid sphingomyelinase) [EC:3.1.4.12]; K01117 sphingomyelin phosphodiesterase 
      K01117 6610 SMPD2; sphingomyelin phosphodiesterase 2, neutral membrane (neutral sphingomyelinase) [EC:3.1.4.12]; K01117 sphingomyelin phosphodiesterase 
      K04715 64781 CERK; ceramide kinase [EC:2.7.1.138]; K04715 ceramide kinase 
      K01080 8611 PPAP2A; phosphatidic acid phosphatase type 2A [EC:3.1.3.4]; K01080 phosphatidate phosphatase 
      K01080 8612 PPAP2C; phosphatidic acid phosphatase type 2C [EC:3.1.3.4]; K01080 phosphatidate phosphatase 
      K01080 8613 PPAP2B; phosphatidic acid phosphatase type 2B [EC:3.1.3.4]; K01080 phosphatidate phosphatase 
      K04716 81537 SGPP1; sphingosine-1-phosphate phosphatase 1 [EC:3.1.3.-]; K04716 sphingosine-1-phosphate phosphatase 1 
      K04717 130367 SGPP2; sphingosine-1-phosphate phosphotase 2 [EC:3.1.3.-]; K04717 sphingosine-1-phosphate phosphotase 2 
      K04718 56848 SPHK2; sphingosine kinase 2 [EC:2.7.1.91]; K04718 sphingosine kinase 
      K04718 8877 SPHK1; sphingosine kinase 1 [EC:2.7.1.91]; K04718 sphingosine kinase 
      K01634 8879 SGPL1; sphingosine-1-phosphate lyase 1 [EC:4.1.2.27]; K01634 sphinganine-1-phosphate aldolase 
      K00720 7357 UGCG; UDP-glucose ceramide glucosyltransferase [EC:2.4.1.80]; K00720 ceramide glucosyltransferase [CAZy:GT21] 
      K01201 2629 GBA, GLUC; glucosidase, beta; acid (includes glucosylceramidase) [EC:3.2.1.45 3.2.1.21]; K01188 beta-glucosidase; K01201 glucosylceramidase 
      K07553 9331 B4GALT6; UDP-Gal:betaGlcNAc beta 1,4- galactosyltransferase, polypeptide 6 [EC:2.4.1.-]; K07553 beta-1,4-galactosyltransferase 6 
      K01190 2720 GLB1; galactosidase, beta 1 [EC:3.2.1.23]; K01190 beta-galactosidase 
      K01190 3938 LCT; lactase [EC:3.2.1.108 3.2.1.23 3.2.1.62]; K01229 lactase; K01190 beta-galactosidase; K01211 glycosylceramidase 
      K01202 2581 GALC; galactosylceramidase [EC:3.2.1.46]; K01202 galactosylceramidase 
      K01019 9514 GAL3ST1; galactose-3-O-sulfotransferase 1 [EC:2.8.2.11]; K01019 galactosylceramide sulfotransferase 
      K01130 414 ARSD; arylsulfatase D [EC:3.1.6.1]; K01130 arylsulfatase 
      K01130 415 ARSE; arylsulfatase E (chondrodysplasia punctata 1) [EC:3.1.6.1]; K01130 arylsulfatase 
      K01134 410 ARSA; arylsulfatase A [EC:3.1.6.8]; K01134 arylsulfatase A 
      K01186 10825 NEU3; sialidase 3 (membrane sialidase) [EC:3.2.1.18]; K01186 neuraminidase 
      K01186 129807 NEU4; sialidase 4 [EC:3.2.1.18]; K01186 neuraminidase 
      K01186 4758 NEU1; sialidase 1 (lysosomal sialidase) [EC:3.2.1.18]; K01186 neuraminidase 
      K01186 4759 NEU2; sialidase 2 (cytosolic sialidase) [EC:3.2.1.18]; K01186 neuraminidase 
      K00754 168391 GALNTL5, GALNT15; UDP-N-acetyl-alpha-D-galactosamine:polypeptide N-acetylgalactosaminyltransferase-like 5 [EC:2.4.1.-] 
      K00754 55757 UGCGL2; UDP-glucose ceramide glucosyltransferase-like 2 [EC:2.4.1.-] 
      K00754 56886 UGCGL1; UDP-glucose ceramide glucosyltransferase-like 1 [EC:2.4.1.-] 
      K00754 8473 OGT; O-linked N-acetylglucosamine (GlcNAc) transferase (UDP-N-acetylglucosamine:polypeptide-N-acetylglucosaminyl transferase) [EC:2.4.1.-] 
      K07407 2717 GLA; galactosidase, alpha [EC:3.2.1.22]; K07407 alpha-galactosidase 
      K01005 81490 PTDSS2; phosphatidylserine synthase 2 [EC:2.7.8.-] 
      K01005 9791 PTDSS1; phosphatidylserine synthase 1 [EC:2.7.8.-] 

     00601 Blood group glycolipid biosynthesis - lactoseries [PATH:hsa00601]

      K03766 84002 B3GNT5; UDP-GlcNAc:betaGal beta-1,3-N-acetylglucosaminyltransferase 5 [EC:2.4.1.206]; K03766 beta-1,3-N-acetylglucosaminyltransferase 5 
      K07819 8708 B3GALT1; UDP-Gal:betaGlcNAc beta 1,3-galactosyltransferase, polypeptide 1 [EC:2.4.1.-]; K07819 beta-1,3-galactosyltransferase 1 [CAZy:GT31] 
      K07820 8707 B3GALT2; UDP-Gal:betaGlcNAc beta 1,3-galactosyltransferase, polypeptide 2 [EC:2.4.1.-]; K07820 beta-1,3-galactosyltransferase 2 [CAZy:GT31] 
      K03877 10317 B3GALT5; UDP-Gal:betaGlcNAc beta 1,3-galactosyltransferase, polypeptide 5 [EC:2.4.1.-]; K03877 beta-1,3-galactosyltransferase 5 [CAZy:GT31] 
      K00718 2523 FUT1; fucosyltransferase 1 (galactoside 2-alpha-L-fucosyltransferase, H blood group) [EC:2.4.1.69]; K00718 galactoside 2-L-fucosyltransferase [CAZy:GT11 GT37 GT74] 
      K00718 2524 FUT2; fucosyltransferase 2 (secretor status included) [EC:2.4.1.69]; K00718 galactoside 2-L-fucosyltransferase [CAZy:GT11 GT37 GT74] 
      K00716 2525 FUT3, LE; fucosyltransferase 3 (galactoside 3(4)-L-fucosyltransferase, Lewis blood group) [EC:2.4.1.65]; K00716 galactoside 3(4)-fucosyltransferase 3 [CAZy:GT10 GT37] 
      K00781 6487 ST3GAL3, SIAT6; ST3 beta-galactoside alpha-2,3-sialyltransferase 3 [EC:2.4.99.6]; K00781 N-acetyllactosaminide alpha-2,3-sialyltransferase (sialyltransferase 6) [CAZy:GT29] 
      K03494 6484 ST3GAL4; ST3 beta-galactoside alpha-2,3-sialyltransferase 4 [EC:2.4.99.4]; K03494 beta-galactoside alpha-2,3-sialyltransferase (sialyltransferase 4C) [CAZy:GT29] 
      K00709 28 ABO; ABO blood group (transferase A, alpha 1-3-N-acetylgalactosaminyltransferase; transferase B, alpha 1-3-galactosyltransferase) [EC:2.4.1.40 2.4.1.37]; K00707 fucosylglycoprotein 3-alpha-galactosyltransferase [CAZy:GT6]; K00709 fucosylglycoprotein alpha-N-acetylgalactosaminyltransferase [CAZy:GT6] 
      K00707 28 ABO; ABO blood group (transferase A, alpha 1-3-N-acetylgalactosaminyltransferase; transferase B, alpha 1-3-galactosyltransferase) [EC:2.4.1.40 2.4.1.37]; K00707 fucosylglycoprotein 3-alpha-galactosyltransferase [CAZy:GT6]; K00709 fucosylglycoprotein alpha-N-acetylgalactosaminyltransferase [CAZy:GT6] 

     00602 Blood group glycolipid biosynthesis - neo-lactoseries [PATH:hsa00602]

      K03766 84002 B3GNT5; UDP-GlcNAc:betaGal beta-1,3-N-acetylglucosaminyltransferase 5 [EC:2.4.1.206]; K03766 beta-1,3-N-acetylglucosaminyltransferase 5 
      K07966 2683 B4GALT1, GGTB2; UDP-Gal:betaGlcNAc beta 1,4- galactosyltransferase, polypeptide 1 [EC:2.4.1.- 2.4.1.22 2.4.1.90 2.4.1.38]; K07966 beta-1,4-galactosyltransferase 1; K00704 lactose synthase [CAZy:GT7]; K00708 beta-N-acetylglucosaminylglycopeptide beta-1,4-galactosyltransferase [CAZy:GT7]; K00723 N-acetyllactosamine synthase [CAZy:GT7] 
      K07967 8704 B4GALT2; UDP-Gal:betaGlcNAc beta 1,4- galactosyltransferase, polypeptide 2 [EC:2.4.1.- 2.4.1.22 2.4.1.90 2.4.1.38]; K07967 beta-1,4-galactosyltransferase 2; K00704 lactose synthase [CAZy:GT7]; K00708 beta-N-acetylglucosaminylglycopeptide beta-1,4-galactosyltransferase [CAZy:GT7]; K00723 N-acetyllactosamine synthase [CAZy:GT7] 
      K07968 8703 B4GALT3; UDP-Gal:betaGlcNAc beta 1,4- galactosyltransferase, polypeptide 3 [EC:2.4.1.- 2.4.1.90 2.4.1.38]; K07968 beta-1,4-galactosyltransferase 3; K00708 beta-N-acetylglucosaminylglycopeptide beta-1,4-galactosyltransferase [CAZy:GT7]; K00723 N-acetyllactosamine synthase [CAZy:GT7] 
      K07969 8702 B4GALT4; UDP-Gal:betaGlcNAc beta 1,4- galactosyltransferase, polypeptide 4 [EC:2.4.1.- 2.4.1.90]; K07969 beta-1,4-galactosyltransferase 4; K00723 N-acetyllactosamine synthase [CAZy:GT7] 
      K00718 2523 FUT1; fucosyltransferase 1 (galactoside 2-alpha-L-fucosyltransferase, H blood group) [EC:2.4.1.69]; K00718 galactoside 2-L-fucosyltransferase [CAZy:GT11 GT37 GT74] 
      K00718 2524 FUT2; fucosyltransferase 2 (secretor status included) [EC:2.4.1.69]; K00718 galactoside 2-L-fucosyltransferase [CAZy:GT11 GT37 GT74] 
      K03663 10690 FUT9; fucosyltransferase 9 (alpha (1,3) fucosyltransferase) [EC:2.4.1.152]; K03663 4-galactosyl-N-acetylglucosaminide 3-alpha-L-fucosyltransferase [CAZy:GT10] 
      K00716 2525 FUT3, LE; fucosyltransferase 3 (galactoside 3(4)-L-fucosyltransferase, Lewis blood group) [EC:2.4.1.65]; K00716 galactoside 3(4)-fucosyltransferase 3 [CAZy:GT10 GT37] 
      K07632 2526 FUT4; fucosyltransferase 4 (alpha (1,3) fucosyltransferase, myeloid-specific) [EC:2.4.1.-]; K07632 galactoside alpha-1,3-fucosyltransferase 4 [CAZy:GT10 GT37] 
      K07633 2527 FUT5; fucosyltransferase 5 (alpha (1,3) fucosyltransferase) [EC:2.4.1.65]; K07633 galactoside alpha-1,3-fucosyltransferase 5 [CAZy:GT10 GT37] 
      K07634 2528 FUT6; fucosyltransferase 6 (alpha (1,3) fucosyltransferase) [EC:2.4.1.65]; K07634 galactoside alpha-1,3-fucosyltransferase 6 [CAZy:GT10 GT37] 
      K07635 2529 FUT7; fucosyltransferase 7 (alpha (1,3) fucosyltransferase) [EC:2.4.1.-]; K07635 galactoside alpha-1,3-fucosyltransferase 7 [CAZy:GT10 GT37] 
      K00707 28 ABO; ABO blood group (transferase A, alpha 1-3-N-acetylgalactosaminyltransferase; transferase B, alpha 1-3-galactosyltransferase) [EC:2.4.1.40 2.4.1.37]; K00707 fucosylglycoprotein 3-alpha-galactosyltransferase [CAZy:GT6]; K00709 fucosylglycoprotein alpha-N-acetylgalactosaminyltransferase [CAZy:GT6] 
      K00709 28 ABO; ABO blood group (transferase A, alpha 1-3-N-acetylgalactosaminyltransferase; transferase B, alpha 1-3-galactosyltransferase) [EC:2.4.1.40 2.4.1.37]; K00707 fucosylglycoprotein 3-alpha-galactosyltransferase [CAZy:GT6]; K00709 fucosylglycoprotein alpha-N-acetylgalactosaminyltransferase [CAZy:GT6] 
      K00754 168391 GALNTL5, GALNT15; UDP-N-acetyl-alpha-D-galactosamine:polypeptide N-acetylgalactosaminyltransferase-like 5 [EC:2.4.1.-] 
      K00754 55757 UGCGL2; UDP-glucose ceramide glucosyltransferase-like 2 [EC:2.4.1.-] 
      K00754 56886 UGCGL1; UDP-glucose ceramide glucosyltransferase-like 1 [EC:2.4.1.-] 
      K00754 8473 OGT; O-linked N-acetylglucosamine (GlcNAc) transferase (UDP-N-acetylglucosamine:polypeptide-N-acetylglucosaminyl transferase) [EC:2.4.1.-] 
      K03792 10402 ST3GAL6, SIAT10; ST3 beta-galactoside alpha-2,3-sialyltransferase 6 [EC:2.4.99.10]; K03792 beta-galactoside alpha-2,3-sialyltransferase (sialyltransferase 10) 
      K03371 6489 ST8SIA1; ST8 alpha-N-acetyl-neuraminide alpha-2,8-sialyltransferase 1 [EC:2.4.99.8]; K03371 alpha-N-acetyl-neuraminate alpha-2,8-sialyltransferase (sialyltransferase 8A) [CAZy:GT29] 
      K00741 10678 B3GNT1; UDP-GlcNAc:betaGal beta-1,3-N-acetylglucosaminyltransferase 1 [EC:2.4.1.149]; K00741 N-acetyllactosaminide beta-1,3-N-acetylglucosaminyltransferase [CAZy:GT31] 
      K00741 11041 B3GNT6; UDP-GlcNAc:betaGal beta-1,3-N-acetylglucosaminyltransferase 6 [EC:2.4.1.149]; K00741 N-acetyllactosaminide beta-1,3-N-acetylglucosaminyltransferase [CAZy:GT31] 
      K07970 10331 B3GNT3; UDP-GlcNAc:betaGal beta-1,3-N-acetylglucosaminyltransferase 3 [EC:2.4.1.-]; K07970 beta-1,3-N-acetylglucosaminyltransferase 3 
      K07971 79369 B3GNT4; UDP-GlcNAc:betaGal beta-1,3-N-acetylglucosaminyltransferase 4; K07971 beta-1,3-N-acetylglucosaminyltransferase 4 
      K00742 2651 GCNT2, NACGT1, II, GCNT5; glucosaminyl (N-acetyl) transferase 2, I-branching enzyme (I blood group) [EC:2.4.1.150]; K00742 N-acetyllactosaminide beta-1,6-N-acetylglucosaminyltransferase [CAZy:GT14] 

     00603 Globoside metabolism [PATH:hsa00603]

      K01988 53947 A4GALT; alpha 1,4-galactosyltransferase (globotriaosylceramide synthase) [EC:2.4.1.228]; K01988 lactosylceramide 4-alpha-galactosyltransferase 
      K07407 2717 GLA; galactosidase, alpha [EC:3.2.1.22]; K07407 alpha-galactosidase 
      K00719 8706 B3GALT3; UDP-Gal:betaGlcNAc beta 1,3-galactosyltransferase, polypeptide 3 (Globoside blood group) [EC:2.4.1.79]; K00719 galactosylgalactosylglucosylceramide beta-D-acetylgalactosaminyltransferase [CAZy:GT31] 
      K01207 3073 HEXA; hexosaminidase A (alpha polypeptide) [EC:3.2.1.52]; K01207 beta-N-acetylhexosaminidase 
      K01207 3074 HEXB; hexosaminidase B (beta polypeptide) [EC:3.2.1.52]; K01207 beta-N-acetylhexosaminidase 
      K03877 10317 B3GALT5; UDP-Gal:betaGlcNAc beta 1,3-galactosyltransferase, polypeptide 5 [EC:2.4.1.-]; K03877 beta-1,3-galactosyltransferase 5 [CAZy:GT31] 
      K00722 26301 GBGT1; globoside alpha-1,3-N-acetylgalactosaminyltransferase 1 [EC:2.4.1.88]; K00722 globoside alpha-N-acetylgalactosaminyltransferase [CAZy:GT6] 
      K01204 4668 NAGA; N-acetylgalactosaminidase, alpha- [EC:3.2.1.49]; K01204 alpha-N-acetylgalactosaminidase 
      K00754 168391 GALNTL5, GALNT15; UDP-N-acetyl-alpha-D-galactosamine:polypeptide N-acetylgalactosaminyltransferase-like 5 [EC:2.4.1.-] 
      K00754 55757 UGCGL2; UDP-glucose ceramide glucosyltransferase-like 2 [EC:2.4.1.-] 
      K00754 56886 UGCGL1; UDP-glucose ceramide glucosyltransferase-like 1 [EC:2.4.1.-] 
      K00754 8473 OGT; O-linked N-acetylglucosamine (GlcNAc) transferase (UDP-N-acetylglucosamine:polypeptide-N-acetylglucosaminyl transferase) [EC:2.4.1.-] 
      K00718 2523 FUT1; fucosyltransferase 1 (galactoside 2-alpha-L-fucosyltransferase, H blood group) [EC:2.4.1.69]; K00718 galactoside 2-L-fucosyltransferase [CAZy:GT11 GT37 GT74] 
      K00718 2524 FUT2; fucosyltransferase 2 (secretor status included) [EC:2.4.1.69]; K00718 galactoside 2-L-fucosyltransferase [CAZy:GT11 GT37 GT74] 
      K03368 6483 ST3GAL2; ST3 beta-galactoside alpha-2,3-sialyltransferase 2 [EC:2.4.99.4]; K03368 beta-galactoside alpha-2,3-sialyltransferase (sialyltransferase 4B) [CAZy:GT29] 
      K03371 6489 ST8SIA1; ST8 alpha-N-acetyl-neuraminide alpha-2,8-sialyltransferase 1 [EC:2.4.99.8]; K03371 alpha-N-acetyl-neuraminate alpha-2,8-sialyltransferase (sialyltransferase 8A) [CAZy:GT29] 
      K03663 10690 FUT9; fucosyltransferase 9 (alpha (1,3) fucosyltransferase) [EC:2.4.1.152]; K03663 4-galactosyl-N-acetylglucosaminide 3-alpha-L-fucosyltransferase [CAZy:GT10] 
             6482 ST3GAL1; ST3 beta-galactoside alpha-2,3-sialyltransferase 1 [EC:2.4.99.4]; K00780 beta-galactoside alpha-2,3-sialyltransferase (sialyltransferase 4A) [CAZy:GT29]

     00604 Ganglioside biosynthesis [PATH:hsa00604]

      K00725 2583 B4GALNT1, GALGT; beta-1,4-N-acetyl-galactosaminyl transferase 1 [EC:2.4.1.92]; K00725 (N-Acetylneuraminyl)-galactosylglucosylceramide N-acetylgalactosaminyltransferase [CAZy:GT12] 
      K00715 8705 B3GALT4; UDP-Gal:betaGlcNAc beta 1,3-galactosyltransferase, polypeptide 4 [EC:2.4.1.62]; K00715 ganglioside galactosyltransferase 
      K03368 6483 ST3GAL2; ST3 beta-galactoside alpha-2,3-sialyltransferase 2 [EC:2.4.99.4]; K03368 beta-galactoside alpha-2,3-sialyltransferase (sialyltransferase 4B) [CAZy:GT29] 
      K06612 8128 ST8SIA2, SIAT8B; ST8 alpha-N-acetyl-neuraminide alpha-2,8-sialyltransferase 2 [EC:2.4.99.-]; K06612 alpha-N-acetyl-neuraminate alpha-2,8-sialyltransferase (sialyltransferase 8B) [CAZy:GT29] 
      K06613 51046 ST8SIA3; ST8 alpha-N-acetyl-neuraminide alpha-2,8-sialyltransferase 3 [EC:2.4.99.-]; K06613 alpha-N-acetyl-neuraminate alpha-2,8-sialyltransferase (sialyltransferase 8C) [CAZy:GT29] 
      K06614 7903 ST8SIA4, SIAT8D; ST8 alpha-N-acetyl-neuraminide alpha-2,8-sialyltransferase 4 [EC:2.4.99.-]; K06614 alpha-N-acetyl-neuraminate alpha-2,8-sialyltransferase (sialyltransferase 8D) [CAZy:GT29] 
      K03369 29906 ST8SIA5; ST8 alpha-N-acetyl-neuraminide alpha-2,8-sialyltransferase 5 [EC:2.4.99.-]; K03369 alpha-N-acetyl-neuraminate alpha-2,8-sialyltransferase (sialyltransferase 8E) [CAZy:GT29] 
      K06615 338596 ST8SIA6, SIAT8F; ST8 alpha-N-acetyl-neuraminide alpha-2,8-sialyltransferase 6 [EC:2.4.99.-]; K06615 alpha-N-acetyl-neuraminate alpha-2,8-sialyltransferase (sialyltransferase 8F) [CAZy:GT29] 
      K03370 8869 ST3GAL5; ST3 beta-galactoside alpha-2,3-sialyltransferase 5 [EC:2.4.99.9]; K03370 lactosylceramide alpha-2,3-sialyltransferase (sialyltransferase 9) [CAZy:GT29] 
      K03371 6489 ST8SIA1; ST8 alpha-N-acetyl-neuraminide alpha-2,8-sialyltransferase 1 [EC:2.4.99.8]; K03371 alpha-N-acetyl-neuraminate alpha-2,8-sialyltransferase (sialyltransferase 8A) [CAZy:GT29] 
      K03372 9197 SLC33A1; solute carrier family 33 (acetyl-CoA transporter), member 1 [EC:2.3.1.-]; K03372 MFS transporter, PAT family, solute carrier family 33 (acetyl-CoA transportor), member 1 
      K00754 168391 GALNTL5, GALNT15; UDP-N-acetyl-alpha-D-galactosamine:polypeptide N-acetylgalactosaminyltransferase-like 5 [EC:2.4.1.-] 
      K00754 55757 UGCGL2; UDP-glucose ceramide glucosyltransferase-like 2 [EC:2.4.1.-] 
      K00754 56886 UGCGL1; UDP-glucose ceramide glucosyltransferase-like 1 [EC:2.4.1.-] 
      K00754 8473 OGT; O-linked N-acetylglucosamine (GlcNAc) transferase (UDP-N-acetylglucosamine:polypeptide-N-acetylglucosaminyl transferase) [EC:2.4.1.-] 
      K06616 10610 ST6GALNAC2, SIAT7, SIAT7B, SIATL1; ST6 (alpha-N-acetyl-neuraminyl-2,3-beta-galactosyl-1,3)-N-acetylgalactos aminide alpha-2,6-sialyltransferase 2 [EC:2.4.99.-]; K06616 alpha-N-acetylgalactosaminide alpha-2,6-sialyltransferase (sialyltransferase 7B) [CAZy:GT29] 
      K03373 256435 ST6GALNAC3, SIAT7C; ST6 (alpha-N-acetyl-neuraminyl-2,3-beta-galactosyl-1,3)-N-acetylgalactos aminide alpha-2,6-sialyltransferase 3 [EC:2.4.99.-]; K03373 N-acetylgalactosaminide alpha-2,6-sialyltransferase (sialyltransferase 7C) [CAZy:GT29] 
      K03374 27090 ST6GALNAC4, SIAT7D; ST6 (alpha-N-acetyl-neuraminyl-2,3-beta-galactosyl-1,3)-N-acetylgalactos aminide alpha-2,6-sialyltransferase 4 [EC:2.4.99.7]; K03374 N-acetylgalactosaminide alpha-2,6-sialyltransferase (sialyltransferase 7D) [CAZy:GT29] 
      K03375 81849 ST6GALNAC5, SIAT7E; ST6 (alpha-N-acetyl-neuraminyl-2,3-beta-galactosyl-1,3)-N-acetylgalactos aminide alpha-2,6-sialyltransferase 5 [EC:2.4.99.-]; K03375 N-acetylgalactosaminide alpha-2,6-sialyltransferase (sialyltransferase 7E) [CAZy:GT29] 
      K03376 30815 ST6GALNAC6, SIAT7F; ST6 (alpha-N-acetyl-neuraminyl-2,3-beta-galactosyl-1,3)-N-acetylgalactos aminide alpha-2,6-sialyltransferase 6 [EC:2.4.99.-]; K03376 N-acetylgalactosaminide alpha-2,6-sialyltransferase (sialyltransferase 7F) [CAZy:GT29]              6482 ST3GAL1; ST3 beta-galactoside alpha-2,3-sialyltransferase 1 [EC:2.4.99.4]; K00780 beta-galactoside alpha-2,3-sialyltransferase (sialyltransferase 4A) [CAZy:GT29]


   01180 Biosynthesis of Polyketides and Nonribosomal Peptides

     01052 Type I polyketide structures


     00522 Biosynthesis of 12-, 14- and 16-membered macrolides


     01051 Biosynthesis of ansamycins

      K00615 7086 TKT; transketolase (Wernicke-Korsakoff syndrome) [EC:2.2.1.1]; K00615 transketolase 
      K00615 8277 TKTL1; transketolase-like 1 [EC:2.2.1.1]; K00615 transketolase 
      K00615 84076 TKTL2; transketolase-like 2 [EC:2.2.1.1]; K00615 transketolase 

     01056 Biosynthesis of type II polyketide backbone


     01057 Biosynthesis of type II polyketide products


     00523 Polyketide sugar unit biosynthesis

      K01710 23483 TGDS; TDP-glucose 4,6-dehydratase [EC:4.2.1.46]; K01710 dTDP-glucose 4,6-dehydratase 

     01054 Nonribosomal peptide structures


     01053 Biosynthesis of siderophore group nonribosomal peptides


     01055 Biosynthesis of vancomycin group antibiotics

      K01710 23483 TGDS; TDP-glucose 4,6-dehydratase [EC:4.2.1.46]; K01710 dTDP-glucose 4,6-dehydratase 

   01190 Metabolism of Cofactors and Vitamins

     00730 Thiamine metabolism [PATH:hsa00730]

      K00949 27010 TPK1; thiamin pyrophosphokinase 1 [EC:2.7.6.2]; K00949 thiamine pyrophosphokinase 
      K05307 79178 THTPA; thiamine triphosphatase [EC:3.6.1.28]; K05307 thiamine-triphosphatase 
      K01112 29085 PHPT1; phosphohistidine phosphatase 1 [EC:3.1.3.-] 
      K01112 8776 MTMR1; myotubularin related protein 1 [EC:3.1.3.-] 
      K01112 8898 MTMR2, CMT4B; myotubularin related protein 2 [EC:3.1.3.-] 
      K01112 9107 MTMR6; myotubularin related protein 6 [EC:3.1.3.-] 

     00740 Riboflavin metabolism [PATH:hsa00740]

      K00861 55312 RFK; riboflavin kinase [EC:2.7.1.26]; K00861 riboflavin kinase 
      K00953 80308 FLAD1; Fad1, flavin adenine dinucleotide synthetase, homolog (yeast) [EC:2.7.7.2]; K00953 FMN adenylyltransferase 
      K01078 51205 ACP6; acid phosphatase 6, lysophosphatidic [EC:3.1.3.2]; K01078 acid phosphatase 
      K01078 52 ACP1; acid phosphatase 1, soluble [EC:3.1.3.2 3.1.3.48]; K01078 acid phosphatase; K01104 protein-tyrosine phosphatase 
      K01078 53 ACP2; acid phosphatase 2, lysosomal [EC:3.1.3.2]; K01078 acid phosphatase 
      K01078 54 ACP5; acid phosphatase 5, tartrate resistant [EC:3.1.3.2]; K01078 acid phosphatase 
      K01078 55 ACPP; acid phosphatase, prostate [EC:3.1.3.2]; K01078 acid phosphatase 
      K01078 93650 ACPT; acid phosphatase, testicular [EC:3.1.3.2]; K01078 acid phosphatase 
      K01513 5167 ENPP1; ectonucleotide pyrophosphatase/phosphodiesterase 1 [EC:3.1.4.1 3.6.1.9]; K01113 phosphodiesterase/alkaline phosphatase D; K01513 nucleotide pyrophosphatase 
      K01513 5168 ENPP2; ectonucleotide pyrophosphatase/phosphodiesterase 2 (autotaxin) [EC:3.1.4.1 3.6.1.9]; K01113 phosphodiesterase/alkaline phosphatase D; K01513 nucleotide pyrophosphatase 
      K01513 5169 ENPP3; ectonucleotide pyrophosphatase/phosphodiesterase 3 [EC:3.1.4.1 3.6.1.9]; K01113 phosphodiesterase/alkaline phosphatase D; K01513 nucleotide pyrophosphatase 
      K01112 29085 PHPT1; phosphohistidine phosphatase 1 [EC:3.1.3.-] 
      K01112 8776 MTMR1; myotubularin related protein 1 [EC:3.1.3.-] 
      K01112 8898 MTMR2, CMT4B; myotubularin related protein 2 [EC:3.1.3.-] 
      K01112 9107 MTMR6; myotubularin related protein 6 [EC:3.1.3.-] 
      K00505 7299 TYR; tyrosinase (oculocutaneous albinism IA) [EC:1.14.18.1]; K00505 tyrosinase 

     00750 Vitamin B6 metabolism [PATH:hsa00750]

      K00275 55163 PNPO; pyridoxine 5'-phosphate oxidase [EC:1.4.3.5]; K00275 pyridoxamine 5'-phosphate oxidase 
      K00868 8566 PDXK; pyridoxal (pyridoxine, vitamin B6) kinase [EC:2.7.1.35]; K00868 pyridoxine kinase 
      K01112 29085 PHPT1; phosphohistidine phosphatase 1 [EC:3.1.3.-] 
      K01112 8776 MTMR1; myotubularin related protein 1 [EC:3.1.3.-] 
      K01112 8898 MTMR2, CMT4B; myotubularin related protein 2 [EC:3.1.3.-] 
      K01112 9107 MTMR6; myotubularin related protein 6 [EC:3.1.3.-] 
      K00157 316 AOX1; aldehyde oxidase 1 [EC:1.2.3.1]; K00157 aldehyde oxidase 
      K00831 29968 PSAT1; phosphoserine aminotransferase 1 [EC:2.6.1.52]; K00831 phosphoserine aminotransferase 

     00760 Nicotinate and nicotinamide metabolism [PATH:hsa00760]

      K00767 23475 QPRT; quinolinate phosphoribosyltransferase (nicotinate-nucleotide pyrophosphorylase (carboxylating)) [EC:2.4.2.19]; K00767 nicotinate-nucleotide pyrophosphorylase (carboxylating) 
      K00541 4837 NNMT; nicotinamide N-methyltransferase [EC:2.1.1.1]; K00541 nicotinamide N-methyltransferase 
      K00157 316 AOX1; aldehyde oxidase 1 [EC:1.2.3.1]; K00157 aldehyde oxidase 
      K00952 23057 NMNAT2, C1orf15; nicotinamide nucleotide adenylyltransferase 2 [EC:2.7.7.1]; K00952 nicotinamide-nucleotide adenylyltransferase 
      K00952 349565 NMNAT3; nicotinamide nucleotide adenylyltransferase 3 [EC:2.7.7.1]; K00952 nicotinamide-nucleotide adenylyltransferase 
      K00952 64802 NMNAT1; nicotinamide nucleotide adenylyltransferase 1 [EC:2.7.7.1]; K00952 nicotinamide-nucleotide adenylyltransferase 
      K01950 55191 NADSYN1; NAD synthetase 1 [EC:6.3.5.1]; K01950 NAD+ synthase (glutamine-hydrolysing) 
      K01242 683 BST1; bone marrow stromal cell antigen 1 [EC:3.2.2.5]; K01242 NAD+ nucleosidase 
      K01242 952 CD38; CD38 molecule [EC:3.2.2.5]; K01242 NAD+ nucleosidase 
      K03462 10135 PBEF1; pre-B-cell colony enhancing factor 1 [EC:2.4.2.12]; K03462 nicotinamide phosphoribosyltransferase 
      K03783 4860 NP; nucleoside phosphorylase [EC:2.4.2.1]; K03783 purine-nucleoside phosphorylase 
      K00924 23729 CARKL; carbohydrate kinase-like [EC:2.7.1.-] 
      K00924 27231 ITGB1BP3; integrin beta 1 binding protein 3 [EC:2.7.1.-] 
      K00924 54981 C9orf95; chromosome 9 open reading frame 95 [EC:2.7.1.-] 
      K00924 64122 FN3K; fructosamine 3 kinase [EC:2.7.1.-] 
      K00924 8798 DYRK4; dual-specificity tyrosine-(Y)-phosphorylation regulated kinase 4 [EC:2.7.1.-] 
      K00924 9451 EIF2AK3; eukaryotic translation initiation factor 2-alpha kinase 3 [EC:2.7.1.-] 
      K01081 22978 NT5C2; 5'-nucleotidase, cytosolic II [EC:3.1.3.5]; K01081 5'-nucleotidase 
      K01081 30833 NT5C; 5', 3'-nucleotidase, cytosolic [EC:3.1.3.5]; K01081 5'-nucleotidase 
      K01081 4907 NT5E; 5'-nucleotidase, ecto (CD73) [EC:3.1.3.5]; K01081 5'-nucleotidase 
      K01081 51251 NT5C3; 5'-nucleotidase, cytosolic III [EC:3.1.3.5]; K01081 5'-nucleotidase 
      K01081 56953 NT5M; 5',3'-nucleotidase, mitochondrial [EC:3.1.3.5]; K01081 5'-nucleotidase 
      K01081 84618 NT5C1A; 5'-nucleotidase, cytosolic IA [EC:3.1.3.5]; K01081 5'-nucleotidase 
      K01081 93034 NT5C1B; 5'-nucleotidase, cytosolic IB [EC:3.1.3.5]; K01081 5'-nucleotidase 
      K01513 5167 ENPP1; ectonucleotide pyrophosphatase/phosphodiesterase 1 [EC:3.1.4.1 3.6.1.9]; K01113 phosphodiesterase/alkaline phosphatase D; K01513 nucleotide pyrophosphatase 
      K01513 5168 ENPP2; ectonucleotide pyrophosphatase/phosphodiesterase 2 (autotaxin) [EC:3.1.4.1 3.6.1.9]; K01113 phosphodiesterase/alkaline phosphatase D; K01513 nucleotide pyrophosphatase 
      K01513 5169 ENPP3; ectonucleotide pyrophosphatase/phosphodiesterase 3 [EC:3.1.4.1 3.6.1.9]; K01113 phosphodiesterase/alkaline phosphatase D; K01513 nucleotide pyrophosphatase 
      K03426 83594 NUDT12; nudix (nucleoside diphosphate linked moiety X)-type motif 12 [EC:3.6.1.22]; K03426 NAD diphosphatase 
      K00324 23530 NNT; nicotinamide nucleotide transhydrogenase [EC:1.6.1.2]; K00324 NAD(P) transhydrogenase subunit alpha; K00325 NAD(P) transhydrogenase subunit beta 
      K00325 23530 NNT; nicotinamide nucleotide transhydrogenase [EC:1.6.1.2]; K00324 NAD(P) transhydrogenase subunit alpha; K00325 NAD(P) transhydrogenase subunit beta 
      K00858 65220 NADK; NAD kinase [EC:2.7.1.23]; K00858 NAD+ kinase 
      K01112 29085 PHPT1; phosphohistidine phosphatase 1 [EC:3.1.3.-] 
      K01112 8776 MTMR1; myotubularin related protein 1 [EC:3.1.3.-] 
      K01112 8898 MTMR2, CMT4B; myotubularin related protein 2 [EC:3.1.3.-] 
      K01112 9107 MTMR6; myotubularin related protein 6 [EC:3.1.3.-] 
      K01463 123803 NTAN1; N-terminal asparagine amidase [EC:3.5.1.-] 
      K01463 22933 SIRT2; sirtuin (silent mating type information regulation 2 homolog) 2 (S. cerevisiae) [EC:3.5.1.-] 
      K01463 23408 SIRT5; sirtuin (silent mating type information regulation 2 homolog) 5 (S. cerevisiae) [EC:3.5.1.-] 
      K01463 23411 SIRT1; sirtuin (silent mating type information regulation 2 homolog) 1 (S. cerevisiae) [EC:3.5.1.-] 
      K01463 27163 ASAHL; N-acylsphingosine amidohydrolase (acid ceramidase)-like [EC:3.5.1.-] 
      K01463 51547 SIRT7; sirtuin (silent mating type information regulation 2 homolog) 7 (S. cerevisiae) [EC:3.5.1.-] 
      K01463 55350 VNN3; vanin 3 [EC:3.5.1.-] 
      K01463 8875 VNN2; vanin 2 [EC:3.5.1.-] 
             83875 BCDO2; beta-carotene dioxygenase 2 [EC:1.14.99.-]; K00516 fatty acid desaturase

     00770 Pantothenate and CoA biosynthesis [PATH:hsa00770]

      K01651 10994 ILVBL; ilvB (bacterial acetolactate synthase)-like [EC:2.2.1.6]; K01651 acetolactate synthase 
      K00867 53354 PANK1; pantothenate kinase 1 [EC:2.7.1.33]; K00867 pantothenate kinase 
      K00867 55229 PANK4; pantothenate kinase 4 [EC:2.7.1.33]; K00867 pantothenate kinase 
      K00867 79646 PANK3; pantothenate kinase 3 [EC:2.7.1.33]; K00867 pantothenate kinase 
      K00867 80025 PANK2; pantothenate kinase 2 (Hallervorden-Spatz syndrome) [EC:2.7.1.33]; K00867 pantothenate kinase 
      K01922 79717 PPCS; phosphopantothenoylcysteine synthetase [EC:6.3.2.5]; K01922 phosphopantothenate-cysteine ligase 
      K01598 60490 PPCDC; phosphopantothenoylcysteine decarboxylase [EC:4.1.1.36]; K01598 phosphopantothenoylcysteine decarboxylase 
      K01513 5167 ENPP1; ectonucleotide pyrophosphatase/phosphodiesterase 1 [EC:3.1.4.1 3.6.1.9]; K01113 phosphodiesterase/alkaline phosphatase D; K01513 nucleotide pyrophosphatase 
      K01513 5168 ENPP2; ectonucleotide pyrophosphatase/phosphodiesterase 2 (autotaxin) [EC:3.1.4.1 3.6.1.9]; K01113 phosphodiesterase/alkaline phosphatase D; K01513 nucleotide pyrophosphatase 
      K01513 5169 ENPP3; ectonucleotide pyrophosphatase/phosphodiesterase 3 [EC:3.1.4.1 3.6.1.9]; K01113 phosphodiesterase/alkaline phosphatase D; K01513 nucleotide pyrophosphatase 
      K02201 80347 COASY; Coenzyme A synthase [EC:2.7.7.3 2.7.1.24]; K00859 dephospho-CoA kinase; K02201 pantetheine-phosphate adenylyltransferase 
      K00859 80347 COASY; Coenzyme A synthase [EC:2.7.7.3 2.7.1.24]; K00859 dephospho-CoA kinase; K02201 pantetheine-phosphate adenylyltransferase 
      K01463 123803 NTAN1; N-terminal asparagine amidase [EC:3.5.1.-] 
      K01463 22933 SIRT2; sirtuin (silent mating type information regulation 2 homolog) 2 (S. cerevisiae) [EC:3.5.1.-] 
      K01463 23408 SIRT5; sirtuin (silent mating type information regulation 2 homolog) 5 (S. cerevisiae) [EC:3.5.1.-] 
      K01463 23411 SIRT1; sirtuin (silent mating type information regulation 2 homolog) 1 (S. cerevisiae) [EC:3.5.1.-] 
      K01463 27163 ASAHL; N-acylsphingosine amidohydrolase (acid ceramidase)-like [EC:3.5.1.-] 
      K01463 51547 SIRT7; sirtuin (silent mating type information regulation 2 homolog) 7 (S. cerevisiae) [EC:3.5.1.-] 
      K01463 55350 VNN3; vanin 3 [EC:3.5.1.-] 
      K01463 8875 VNN2; vanin 2 [EC:3.5.1.-] 
      K00826 586 BCAT1; branched chain aminotransferase 1, cytosolic [EC:2.6.1.42]; K00826 branched-chain amino acid aminotransferase 
      K00826 587 BCAT2; branched chain aminotransferase 2, mitochondrial [EC:2.6.1.42]; K00826 branched-chain amino acid aminotransferase 
      K01431 51733 UPB1; ureidopropionase, beta [EC:3.5.1.6]; K01431 beta-ureidopropionase 
      K01464 1807 DPYS; dihydropyrimidinase [EC:3.5.2.2]; K01464 dihydropyrimidinase 
      K00207 1806 DPYD; dihydropyrimidine dehydrogenase [EC:1.3.1.2]; K00207 dihydropyrimidine dehydrogenase (NADP+) 

     00780 Biotin metabolism [PATH:hsa00780]

      K01942 3141 HLCS; holocarboxylase synthetase (biotin-(proprionyl-Coenzyme A-carboxylase (ATP-hydrolysing)) ligase) [EC:6.3.4.- 6.3.4.9 6.3.4.10 6.3.4.11 6.3.4.15]; K01943 biotin--[propionyl-CoA-carboxylase (ATP-hydrolysing)] ligase; K01944 biotin-[methylcrotonoyl-CoA-carboxylase] ligase; K01947 biotin-[acetyl-CoA-carboxylase] ligase; K01942 biotin-[methylmalonyl-CoA-carboxyltransferase] ligase
      K01943 3141 HLCS; holocarboxylase synthetase (biotin-(proprionyl-Coenzyme A-carboxylase (ATP-hydrolysing)) ligase) [EC:6.3.4.- 6.3.4.9 6.3.4.10 6.3.4.11 6.3.4.15]; K01943 biotin--[propionyl-CoA-carboxylase (ATP-hydrolysing)] ligase; K01944 biotin-[methylcrotonoyl-CoA-carboxylase] ligase; K01947 biotin-[acetyl-CoA-carboxylase] ligase; K01942 biotin-[methylmalonyl-CoA-carboxyltransferase] ligase
      K01944 3141 HLCS; holocarboxylase synthetase (biotin-(proprionyl-Coenzyme A-carboxylase (ATP-hydrolysing)) ligase) [EC:6.3.4.- 6.3.4.9 6.3.4.10 6.3.4.11 6.3.4.15]; K01943 biotin--[propionyl-CoA-carboxylase (ATP-hydrolysing)] ligase; K01944 biotin-[methylcrotonoyl-CoA-carboxylase] ligase; K01947 biotin-[acetyl-CoA-carboxylase] ligase; K01942 biotin-[methylmalonyl-CoA-carboxyltransferase] ligase
      K01947 3141 HLCS; holocarboxylase synthetase (biotin-(proprionyl-Coenzyme A-carboxylase (ATP-hydrolysing)) ligase) [EC:6.3.4.- 6.3.4.9 6.3.4.10 6.3.4.11 6.3.4.15]; K01943 biotin--[propionyl-CoA-carboxylase (ATP-hydrolysing)] ligase; K01944 biotin-[methylcrotonoyl-CoA-carboxylase] ligase; K01947 biotin-[acetyl-CoA-carboxylase] ligase; K01942 biotin-[methylmalonyl-CoA-carboxyltransferase] ligase
      K01423 10279 PRSS16; protease, serine, 16 (thymus) [EC:3.4.-.-] 
      K01423 10987 COPS5; COP9 constitutive photomorphogenic homolog subunit 5 (Arabidopsis) [EC:3.4.-.-] 
      K01423 28972 SPCS1; signal peptidase complex subunit 1 homolog (S. cerevisiae) [EC:3.4.-.-] 
      K01423 55611 OTUB1; OTU domain, ubiquitin aldehyde binding 1 [EC:3.4.-.-] 
      K01423 60559 SPCS3; signal peptidase complex subunit 3 homolog (S. cerevisiae) [EC:3.4.-.-] 
      K01423 78990 OTUB2, C14orf137; OTU domain, ubiquitin aldehyde binding 2 [EC:3.4.-.-] 
      K01435 686 BTD; biotinidase [EC:3.5.1.12]; K01435 biotinidase 

     00790 Folate biosynthesis [PATH:hsa00790]

      K01495 2643 GCH1; GTP cyclohydrolase 1 (dopa-responsive dystonia) [EC:3.5.4.16]; K01495 GTP cyclohydrolase I 
      K01077 248 ALPI; alkaline phosphatase, intestinal [EC:3.1.3.1]; K01077 alkaline phosphatase 
      K01077 249 ALPL, HOPS; alkaline phosphatase, liver/bone/kidney [EC:3.1.3.1]; K01077 alkaline phosphatase 
      K01077 250 ALPP; alkaline phosphatase, placental (Regan isozyme) [EC:3.1.3.1]; K01077 alkaline phosphatase 
      K01077 251 ALPPL2; alkaline phosphatase, placental-like 2 [EC:3.1.3.1]; K01077 alkaline phosphatase 
      K01529 10856 RUVBL2; RuvB-like 2 (E. coli) [EC:3.6.1.-] 
      K01529 10973 ASCC3, HELIC1; activating signal cointegrator 1 complex subunit 3 [EC:3.6.1.-] 
      K01529 11056 DDX52; DEAD (Asp-Glu-Ala-Asp) box polypeptide 52 [EC:3.6.1.-] 
      K01529 11164 NUDT5; nudix (nucleoside diphosphate linked moiety X)-type motif 5 [EC:3.6.1.13 3.6.1.-]; K01515 ADP-ribose pyrophosphatase 
      K01529 2068 ERCC2; excision repair cross-complementing rodent repair deficiency, complementation group 2 (xeroderma pigmentosum D) [EC:3.6.1.-] 
      K01529 2071 ERCC3; excision repair cross-complementing rodent repair deficiency, complementation group 3 (xeroderma pigmentosum group B complementing) [EC:3.6.1.-] 
      K01529 23020 ASCC3L1; activating signal cointegrator 1 complex subunit 3-like 1 [EC:3.6.1.-] 
      K01529 23064 SETX, ALS4, SCAR1; senataxin [EC:3.6.1.-] 
      K01529 23400 ATP13A2; ATPase type 13A2 [EC:3.6.1.-] 
      K01529 254552 NUDT8; nudix (nucleoside diphosphate linked moiety X)-type motif 8 [EC:3.6.1.-] 
      K01529 25788 RAD54B; RAD54 homolog B (S. cerevisiae) [EC:3.6.1.-] 
      K01529 51202 DDX47; DEAD (Asp-Glu-Ala-Asp) box polypeptide 47 [EC:3.6.1.-] 
      K01529 51428 DDX41; DEAD (Asp-Glu-Ala-Asp) box polypeptide 41 [EC:3.6.1.-] 
      K01529 54456 MOV10L1; Mov10l1, Moloney leukemia virus 10-like 1, homolog (mouse) [EC:3.6.1.-] 
      K01529 54606 DDX56; DEAD (Asp-Glu-Ala-Asp) box polypeptide 56 [EC:3.6.1.-] 
      K01529 57634 EP400, TNRC12; E1A binding protein p400 [EC:3.6.1.-] 
      K01529 64135 IFIH1; interferon induced with helicase C domain 1 [EC:3.6.1.-] 
      K01529 6595 SMARCA2, SNF2L2; SWI/SNF related, matrix associated, actin dependent regulator of chromatin, subfamily a, member 2 [EC:3.6.1.-] 
      K01529 79009 DDX50; DEAD (Asp-Glu-Ala-Asp) box polypeptide 50 [EC:3.6.1.-] 
      K01529 79039 DDX54; DEAD (Asp-Glu-Ala-Asp) box polypeptide 54 [EC:3.6.1.-] 
      K01529 79132 LGP2; likely ortholog of mouse D11lgp2 [EC:3.6.1.-] 
      K01529 8438 RAD54L; RAD54-like (S. cerevisiae) [EC:3.6.1.-] 
      K01529 8467 SMARCA5; SWI/SNF related, matrix associated, actin dependent regulator of chromatin, subfamily a, member 5 [EC:3.6.1.-] 
      K01529 84893 FBXO18; F-box protein, helicase, 18 [EC:3.6.1.-] 
      K01529 8886 DDX18; DEAD (Asp-Glu-Ala-Asp) box polypeptide 18 [EC:3.6.1.-] 
      K01529 9416 DDX23; DEAD (Asp-Glu-Ala-Asp) box polypeptide 23 [EC:3.6.1.-] 
      K00287 1719 DHFR; dihydrofolate reductase [EC:1.5.1.3]; K00287 dihydrofolate reductase 
      K01930 2356 FPGS; folylpolyglutamate synthase [EC:6.3.2.17]; K01930 folylpolyglutamate synthase 
      K01307 8836 GGH; gamma-glutamyl hydrolase (conjugase, folylpolygammaglutamyl hydrolase) [EC:3.4.19.9]; K01307 gamma-glutamyl hydrolase 
      K01737 5805 PTS; 6-pyruvoyltetrahydropterin synthase [EC:4.2.3.12]; K01737 6-pyruvoyl tetrahydrobiopterin synthase 
      K00072 6697 SPR; sepiapterin reductase (7,8-dihydrobiopterin:NADP+ oxidoreductase) [EC:1.1.1.153]; K00072 sepiapterin reductase 
      K00357 5860 QDPR; quinoid dihydropteridine reductase [EC:1.5.1.34]; K00357 dihydropteridine reductase 
      K03750 10243 GPHN; gephyrin; K03750 molybdopterin biosynthesis protein MoeA 
      K03751 27304 MOCS3; molybdenum cofactor synthesis 3; K03751 molybdopterin biosynthesis protein MoeB 

     00670 One carbon pool by folate [PATH:hsa00670]

      K00287 1719 DHFR; dihydrofolate reductase [EC:1.5.1.3]; K00287 dihydrofolate reductase 
      K01938 25902 MTHFD1L, FTHFSDC1; methylenetetrahydrofolate dehydrogenase (NADP+ dependent) 1-like [EC:1.5.1.5 6.3.4.3 3.5.4.9]; K00288 methylenetetrahydrofolate dehydrogenase (NADP+); K01491 methenyltetrahydrofolate cyclohydrolase; K01938 formate--tetrahydrofolate ligase 
      K01938 4522 MTHFD1; methylenetetrahydrofolate dehydrogenase (NADP+ dependent) 1, methenyltetrahydrofolate cyclohydrolase, formyltetrahydrofolate synthetase [EC:1.5.1.5 6.3.4.3 3.5.4.9 1.5.1.15]; K00295 methylenetetrahydrofolate dehydrogenase (NAD+); K00288 methylenetetrahydrofolate dehydrogenase (NADP+); K01491 methenyltetrahydrofolate cyclohydrolase; K01938 formate--tetrahydrofolate ligase 
      K01491 10797 MTHFD2; methylenetetrahydrofolate dehydrogenase (NADP+ dependent) 2, methenyltetrahydrofolate cyclohydrolase [EC:3.5.4.9 1.5.1.15]; K00295 methylenetetrahydrofolate dehydrogenase (NAD+); K01491 methenyltetrahydrofolate cyclohydrolase 
      K01491 25902 MTHFD1L, FTHFSDC1; methylenetetrahydrofolate dehydrogenase (NADP+ dependent) 1-like [EC:1.5.1.5 6.3.4.3 3.5.4.9]; K00288 methylenetetrahydrofolate dehydrogenase (NADP+); K01491 methenyltetrahydrofolate cyclohydrolase; K01938 formate--tetrahydrofolate ligase 
      K01491 4522 MTHFD1; methylenetetrahydrofolate dehydrogenase (NADP+ dependent) 1, methenyltetrahydrofolate cyclohydrolase, formyltetrahydrofolate synthetase [EC:1.5.1.5 6.3.4.3 3.5.4.9 1.5.1.15]; K00295 methylenetetrahydrofolate dehydrogenase (NAD+); K00288 methylenetetrahydrofolate dehydrogenase (NADP+); K01491 methenyltetrahydrofolate cyclohydrolase; K01938 formate--tetrahydrofolate ligase 
      K00288 25902 MTHFD1L, FTHFSDC1; methylenetetrahydrofolate dehydrogenase (NADP+ dependent) 1-like [EC:1.5.1.5 6.3.4.3 3.5.4.9]; K00288 methylenetetrahydrofolate dehydrogenase (NADP+); K01491 methenyltetrahydrofolate cyclohydrolase; K01938 formate--tetrahydrofolate ligase 
      K00288 4522 MTHFD1; methylenetetrahydrofolate dehydrogenase (NADP+ dependent) 1, methenyltetrahydrofolate cyclohydrolase, formyltetrahydrofolate synthetase [EC:1.5.1.5 6.3.4.3 3.5.4.9 1.5.1.15]; K00295 methylenetetrahydrofolate dehydrogenase (NAD+); K00288 methylenetetrahydrofolate dehydrogenase (NADP+); K01491 methenyltetrahydrofolate cyclohydrolase; K01938 formate--tetrahydrofolate ligase 
      K00600 6470 SHMT1; serine hydroxymethyltransferase 1 (soluble) [EC:2.1.2.1]; K00600 glycine hydroxymethyltransferase 
      K00600 6472 SHMT2, SHMT; serine hydroxymethyltransferase 2 (mitochondrial) [EC:2.1.2.1]; K00600 glycine hydroxymethyltransferase 
      K00601 2618 GART; phosphoribosylglycinamide formyltransferase, phosphoribosylglycinamide synthetase, phosphoribosylaminoimidazole synthetase [EC:6.3.4.13 6.3.3.1 2.1.2.2]; K00601 phosphoribosylglycinamide formyltransferase; K01933 phosphoribosylformylglycinamidine cyclo-ligase; K01945 phosphoribosylamine--glycine ligase 
      K00602 471 ATIC; 5-aminoimidazole-4-carboxamide ribonucleotide formyltransferase/IMP cyclohydrolase [EC:2.1.2.3 3.5.4.10]; K00602 phosphoribosylaminoimidazolecarboxamide formyltransferase; K01492 IMP cyclohydrolase 
      K00603 10841 FTCD; formiminotransferase cyclodeaminase [EC:2.1.2.5 4.3.1.4]; K00603 glutamate formiminotransferase; K01746 formiminotetrahydrofolate cyclodeaminase 
      K00604 123263 MTFMT; mitochondrial methionyl-tRNA formyltransferase [EC:2.1.2.9]; K00604 methionyl-tRNA formyltransferase 
      K00605 275 AMT; aminomethyltransferase (glycine cleavage system protein T) [EC:2.1.2.10]; K00605 aminomethyltransferase 
      K00548 4548 MTR; 5-methyltetrahydrofolate-homocysteine methyltransferase [EC:2.1.1.13]; K00548 5-methyltetrahydrofolate--homocysteine methyltransferase 
      K00560 7298 TYMS, TS; thymidylate synthetase [EC:2.1.1.45]; K00560 thymidylate synthase 
      K00289 10840 ALDH1L1; aldehyde dehydrogenase 1 family, member L1 [EC:1.5.1.6]; K00289 formyltetrahydrofolate dehydrogenase 
      K00295 10797 MTHFD2; methylenetetrahydrofolate dehydrogenase (NADP+ dependent) 2, methenyltetrahydrofolate cyclohydrolase [EC:3.5.4.9 1.5.1.15]; K00295 methylenetetrahydrofolate dehydrogenase (NAD+); K01491 methenyltetrahydrofolate cyclohydrolase 
      K00295 4522 MTHFD1; methylenetetrahydrofolate dehydrogenase (NADP+ dependent) 1, methenyltetrahydrofolate cyclohydrolase, formyltetrahydrofolate synthetase [EC:1.5.1.5 6.3.4.3 3.5.4.9 1.5.1.15]; K00295 methylenetetrahydrofolate dehydrogenase (NAD+); K00288 methylenetetrahydrofolate dehydrogenase (NADP+); K01491 methenyltetrahydrofolate cyclohydrolase; K01938 formate--tetrahydrofolate ligase 
      K00297 4524 MTHFR; 5,10-methylenetetrahydrofolate reductase (NADPH) [EC:1.5.1.20]; K00297 methylenetetrahydrofolate reductase (NADPH) 
      K01746 10841 FTCD; formiminotransferase cyclodeaminase [EC:2.1.2.5 4.3.1.4]; K00603 glutamate formiminotransferase; K01746 formiminotetrahydrofolate cyclodeaminase 
      K01934 10588 MTHFS; 5,10-methenyltetrahydrofolate synthetase (5-formyltetrahydrofolate cyclo-ligase) [EC:6.3.3.2]; K01934 5-formyltetrahydrofolate cyclo-ligase 

     00830 Retinol metabolism [PATH:hsa00830]

      K00515 53630 BCMO1, BCDO, BCDO1; beta-carotene 15,15'-monooxygenase 1 [EC:1.14.99.36]; K00515 beta-carotene 15,15'-monooxygenase 
      K00061 5959 RDH5, RDH1; retinol dehydrogenase 5 (11-cis and 9-cis) [EC:1.1.1.105]; K00061 retinol dehydrogenase 
      K07249 216 ALDH1A1; aldehyde dehydrogenase 1 family, member A1 [EC:1.2.1.36]; K07249 retinal dehydrogenase 
      K07249 8854 ALDH1A2; aldehyde dehydrogenase 1 family, member A2 [EC:1.2.1.36]; K07249 retinal dehydrogenase 

     00860 Porphyrin and chlorophyll metabolism [PATH:hsa00860]

      K01885 124454 KIAA1970; KIAA1970 protein [EC:6.1.1.17]; K01885 glutamyl-tRNA synthetase 
      K01885 2058 EPRS, QPRS, QARS; glutamyl-prolyl-tRNA synthetase [EC:6.1.1.15 6.1.1.17]; K01881 prolyl-tRNA synthetase; K01885 glutamyl-tRNA synthetase 
      K01698 210 ALAD; aminolevulinate, delta-, dehydratase [EC:4.2.1.24]; K01698 porphobilinogen synthase 
      K01749 3145 HMBS; hydroxymethylbilane synthase [EC:2.5.1.61]; K01749 hydroxymethylbilane synthase 
      K01719 7390 UROS; uroporphyrinogen III synthase (congenital erythropoietic porphyria) [EC:4.2.1.75]; K01719 uroporphyrinogen-III synthase 
      K01599 7389 UROD; uroporphyrinogen decarboxylase [EC:4.1.1.37]; K01599 uroporphyrinogen decarboxylase 
      K00228 1371 CPOX, CPO; coproporphyrinogen oxidase [EC:1.3.3.3]; K00228 coproporphyrinogen III oxidase 
      K00231 5498 PPOX; protoporphyrinogen oxidase [EC:1.3.3.4]; K00231 protoporphyrinogen oxidase 
      K01772 2235 FECH; ferrochelatase (protoporphyria) [EC:4.99.1.1]; K01772 ferrochelatase 
      K00798 326625 MMAB; methylmalonic aciduria (cobalamin deficiency) cblB type [EC:2.5.1.17]; K00798 cob(I)alamin adenosyltransferase 
      K00510 3162 HMOX1; heme oxygenase (decycling) 1 [EC:1.14.99.3]; K00510 heme oxygenase 
      K00510 3163 HMOX2; heme oxygenase (decycling) 2 [EC:1.14.99.3]; K00510 heme oxygenase 
      K00214 644 BLVRA, BLVR; biliverdin reductase A [EC:1.3.1.24]; K00214 biliverdin reductase 
      K00214 645 BLVRB; biliverdin reductase B (flavin reductase (NADPH)) [EC:1.5.1.30 1.3.1.24]; K00214 biliverdin reductase; K05901 flavin reductase 
      K00699 10720 UGT2B11; UDP glucuronosyltransferase 2 family, polypeptide B11 [EC:2.4.1.17]; K00699 glucuronosyltransferase [CAZy:GT1] 
      K00699 10941 UGT2A1; UDP glucuronosyltransferase 2 family, polypeptide A1 [EC:2.4.1.17]; K00699 glucuronosyltransferase [CAZy:GT1] 
      K00699 54490 UGT2B28; UDP glucuronosyltransferase 2 family, polypeptide B28 [EC:2.4.1.17]; K00699 glucuronosyltransferase [CAZy:GT1] 
      K00699 54575 UGT1A10; UDP glucuronosyltransferase 1 family, polypeptide A10 [EC:2.4.1.17]; K00699 glucuronosyltransferase [CAZy:GT1] 
      K00699 54576 UGT1A8; UDP glucuronosyltransferase 1 family, polypeptide A8 [EC:2.4.1.17]; K00699 glucuronosyltransferase [CAZy:GT1] 
      K00699 54577 UGT1A7; UDP glucuronosyltransferase 1 family, polypeptide A7 [EC:2.4.1.17]; K00699 glucuronosyltransferase [CAZy:GT1] 
      K00699 54578 UGT1A6; UDP glucuronosyltransferase 1 family, polypeptide A6 [EC:2.4.1.17]; K00699 glucuronosyltransferase [CAZy:GT1] 
      K00699 54579 UGT1A5; UDP glucuronosyltransferase 1 family, polypeptide A5 [EC:2.4.1.17]; K00699 glucuronosyltransferase [CAZy:GT1] 
      K00699 54600 UGT1A9; UDP glucuronosyltransferase 1 family, polypeptide A9 [EC:2.4.1.17]; K00699 glucuronosyltransferase [CAZy:GT1] 
      K00699 54657 UGT1A4; UDP glucuronosyltransferase 1 family, polypeptide A4 [EC:2.4.1.17]; K00699 glucuronosyltransferase [CAZy:GT1] 
      K00699 54658 UGT1A1; UDP glucuronosyltransferase 1 family, polypeptide A1 [EC:2.4.1.17]; K00699 glucuronosyltransferase [CAZy:GT1] 
      K00699 54659 UGT1A3; UDP glucuronosyltransferase 1 family, polypeptide A3 [EC:2.4.1.17]; K00699 glucuronosyltransferase [CAZy:GT1] 
      K00699 7363 UGT2B4; UDP glucuronosyltransferase 2 family, polypeptide B4 [EC:2.4.1.17]; K00699 glucuronosyltransferase [CAZy:GT1] 
      K00699 7364 UGT2B7; UDP glucuronosyltransferase 2 family, polypeptide B7 [EC:2.4.1.17]; K00699 glucuronosyltransferase [CAZy:GT1] 
      K00699 7365 UGT2B10; UDP glucuronosyltransferase 2 family, polypeptide B10 [EC:2.4.1.17]; K00699 glucuronosyltransferase [CAZy:GT1] 
      K00699 7366 UGT2B15; UDP glucuronosyltransferase 2 family, polypeptide B15 [EC:2.4.1.17]; K00699 glucuronosyltransferase [CAZy:GT1] 
      K00699 7367 UGT2B17; UDP glucuronosyltransferase 2 family, polypeptide B17 [EC:2.4.1.17]; K00699 glucuronosyltransferase [CAZy:GT1] 
      K01195 2990 GUSB; glucuronidase, beta [EC:3.2.1.31]; K01195 beta-glucuronidase 
      K01764 3052 HCCS; holocytochrome c synthase (cytochrome c heme-lyase) [EC:4.4.1.17]; K01764 cytochrome c heme-lyase 
      K00522 1356 CP; ceruloplasmin (ferroxidase) [EC:1.16.3.1]; K00522 ferroxidase 
      K00522 2495 FTH1; ferritin, heavy polypeptide 1 [EC:1.16.3.1]; K00522 ferroxidase 
      K00522 94033 FTMT; ferritin mitochondrial [EC:1.16.3.1]; K00522 ferroxidase 

     00130 Ubiquinone biosynthesis [PATH:hsa00130]

      K06125 27235 COQ2; coenzyme Q2 homolog, prenyltransferase (yeast) [EC:2.5.1.-]; K06125 4-hydroxybenzoate hexaprenyltransferase 
      K00591 51805 COQ3; coenzyme Q3 homolog, methyltransferase (yeast) [EC:2.1.1.114]; K00591 hexaprenyldihydroxybenzoate methyltransferase 
      K06126 51004 COQ6; coenzyme Q6 homolog, monooxygenase (yeast) [EC:1.14.13.-]; K06126 ubiquinone biosynthesis monooxygenase Coq6 
      K06127 84274 COQ5; coenzyme Q5 homolog, methyltransferase (yeast) [EC:2.1.1.-]; K06127 ubiquinone biosynthesis methyltransferase 
      K06134 10229 COQ7; coenzyme Q7 homolog, ubiquinone (yeast) [EC:1.14.13.-]; K06134 ubiquinone biosynthesis monooxygenase Coq7 
      K00329 51079 NDUFA13; NADH dehydrogenase (ubiquinone) 1 alpha subcomplex, 13 [EC:1.6.5.3 1.6.99.3]; K00329 NADH dehydrogenase; K00356 NADH dehydrogenase 
      K00329 54539 NDUFB11; NADH dehydrogenase (ubiquinone) 1 beta subcomplex, 11, 17.3kDa [EC:1.6.5.3 1.6.99.3]; K00329 NADH dehydrogenase; K00356 NADH dehydrogenase 
      K00329 55967 NDUFA12; NADH dehydrogenase (ubiquinone) 1 alpha subcomplex, 12 [EC:1.6.99.3 1.6.5.3]; K00329 NADH dehydrogenase; K00356 NADH dehydrogenase              4535 ND1; NADH dehydrogenase subunit 1 [EC:1.6.5.3]; K03878 NADH dehydrogenase I subunit 1
             4536 ND2; NADH dehydrogenase subunit 2 [EC:1.6.5.3]; K03879 NADH dehydrogenase I subunit 2
             4537 ND3; NADH dehydrogenase subunit 3 [EC:1.6.5.3]; K03880 NADH dehydrogenase I subunit 3
             4538 ND4, MT-ND4, MTND4; NADH dehydrogenase subunit 4 [EC:1.6.5.3]; K03881 NADH dehydrogenase I subunit 4
             4539 ND4L; NADH dehydrogenase subunit 4L [EC:1.6.5.3]; K03882 NADH dehydrogenase I subunit 4L
             4540 ND5; NADH dehydrogenase subunit 5 [EC:1.6.5.3]; K03883 NADH dehydrogenase I subunit 5
             4541 ND6; NADH dehydrogenase subunit 6 [EC:1.6.5.3]; K03884 NADH dehydrogenase I subunit 6


   01195 Biosynthesis of Secondary Metabolites

     00900 Terpenoid biosynthesis [PATH:hsa00900]

      K01823 3422 IDI1; isopentenyl-diphosphate delta isomerase 1 [EC:5.3.3.2]; K01823 isopentenyl-diphosphate delta-isomerase 
      K01823 91734 IDI2; isopentenyl-diphosphate delta isomerase 2 [EC:5.3.3.2]; K01823 isopentenyl-diphosphate delta-isomerase 
      K00787 2224 FDPS; farnesyl diphosphate synthase (farnesyl pyrophosphate synthetase, dimethylallyltranstransferase, geranyltranstransferase) [EC:2.5.1.1 2.5.1.10]; K00787 dimethylallyltranstransferase; K00795 geranyltranstransferase 
      K00787 441261 LOC441261; similar to Farnesyl pyrophosphate synthetase (FPP synthetase) (FPS) (Farnesyl diphosphate synthetase) [EC:2.5.1.1 2.5.1.10]; K00787 dimethylallyltranstransferase; K00795 geranyltranstransferase 
      K00787 9453 GGPS1; geranylgeranyl diphosphate synthase 1 [EC:2.5.1.1 2.5.1.10 2.5.1.29]; K00787 dimethylallyltranstransferase; K00795 geranyltranstransferase; K00804 geranylgeranyl pyrophosphate synthetase 
      K00795 2224 FDPS; farnesyl diphosphate synthase (farnesyl pyrophosphate synthetase, dimethylallyltranstransferase, geranyltranstransferase) [EC:2.5.1.1 2.5.1.10]; K00787 dimethylallyltranstransferase; K00795 geranyltranstransferase 
      K00795 441261 LOC441261; similar to Farnesyl pyrophosphate synthetase (FPP synthetase) (FPS) (Farnesyl diphosphate synthetase) [EC:2.5.1.1 2.5.1.10]; K00787 dimethylallyltranstransferase; K00795 geranyltranstransferase 
      K00795 9453 GGPS1; geranylgeranyl diphosphate synthase 1 [EC:2.5.1.1 2.5.1.10 2.5.1.29]; K00787 dimethylallyltranstransferase; K00795 geranyltranstransferase; K00804 geranylgeranyl pyrophosphate synthetase 
      K00804 9453 GGPS1; geranylgeranyl diphosphate synthase 1 [EC:2.5.1.1 2.5.1.10 2.5.1.29]; K00787 dimethylallyltranstransferase; K00795 geranyltranstransferase; K00804 geranylgeranyl pyrophosphate synthetase 
      K00801 2222 FDFT1; farnesyl-diphosphate farnesyltransferase 1 [EC:2.5.1.21]; K00801 farnesyl-diphosphate farnesyltransferase 
      K00511 6713 SQLE; squalene epoxidase [EC:1.14.99.7]; K00511 squalene monooxygenase 

     00902 Monoterpenoid biosynthesis [PATH:hsa00902]

      K07381 1557 CYP2C19, CYP2C; cytochrome P450, family 2, subfamily C, polypeptide 19 [EC:1.14.13.80 1.14.13.48 1.14.13.49]; K07413 cytochrome P450, family 2, subfamily C; K07381 (S)-limonene 6-monooxygenase; K07382 (S)-limonene 7-monooxygenase; K07383 (R)-limonene 6-monooxygenase 
      K07381 1559 CYP2C9; cytochrome P450, family 2, subfamily C, polypeptide 9 [EC:1.14.13.80 1.14.13.48 1.14.13.49]; K07413 cytochrome P450, family 2, subfamily C; K07381 (S)-limonene 6-monooxygenase; K07382 (S)-limonene 7-monooxygenase; K07383 (R)-limonene 6-monooxygenase 
      K07382 1557 CYP2C19, CYP2C; cytochrome P450, family 2, subfamily C, polypeptide 19 [EC:1.14.13.80 1.14.13.48 1.14.13.49]; K07413 cytochrome P450, family 2, subfamily C; K07381 (S)-limonene 6-monooxygenase; K07382 (S)-limonene 7-monooxygenase; K07383 (R)-limonene 6-monooxygenase 
      K07382 1559 CYP2C9; cytochrome P450, family 2, subfamily C, polypeptide 9 [EC:1.14.13.80 1.14.13.48 1.14.13.49]; K07413 cytochrome P450, family 2, subfamily C; K07381 (S)-limonene 6-monooxygenase; K07382 (S)-limonene 7-monooxygenase; K07383 (R)-limonene 6-monooxygenase 
      K07383 1557 CYP2C19, CYP2C; cytochrome P450, family 2, subfamily C, polypeptide 19 [EC:1.14.13.80 1.14.13.48 1.14.13.49]; K07413 cytochrome P450, family 2, subfamily C; K07381 (S)-limonene 6-monooxygenase; K07382 (S)-limonene 7-monooxygenase; K07383 (R)-limonene 6-monooxygenase 
      K07383 1559 CYP2C9; cytochrome P450, family 2, subfamily C, polypeptide 9 [EC:1.14.13.80 1.14.13.48 1.14.13.49]; K07413 cytochrome P450, family 2, subfamily C; K07381 (S)-limonene 6-monooxygenase; K07382 (S)-limonene 7-monooxygenase; K07383 (R)-limonene 6-monooxygenase 

     00903 Limonene and pinene degradation [PATH:hsa00903]

      K07381 1557 CYP2C19, CYP2C; cytochrome P450, family 2, subfamily C, polypeptide 19 [EC:1.14.13.80 1.14.13.48 1.14.13.49]; K07413 cytochrome P450, family 2, subfamily C; K07381 (S)-limonene 6-monooxygenase; K07382 (S)-limonene 7-monooxygenase; K07383 (R)-limonene 6-monooxygenase 
      K07381 1559 CYP2C9; cytochrome P450, family 2, subfamily C, polypeptide 9 [EC:1.14.13.80 1.14.13.48 1.14.13.49]; K07413 cytochrome P450, family 2, subfamily C; K07381 (S)-limonene 6-monooxygenase; K07382 (S)-limonene 7-monooxygenase; K07383 (R)-limonene 6-monooxygenase 
      K01913 11000 SLC27A3; solute carrier family 27 (fatty acid transporter), member 3 [EC:6.2.1.-]
[truncated: 939,024 more chars]
